# Supplementary material for: Genomic and enzymatic signatures underlying lifestyle diversity in Xanthomonas arboricola
Source: Microb Genom. 2026 Jul 16;12(7):001782. doi: 10.1099/mgen.0.001782 (PMC13375143; doi:10.1099/mgen.0.001782)
Supplement: Supplementary Material 2. [file mgen-12-01782-s002.xlsx]

## Sheet: Supplementary_Table_1
Supplementary Table 1. Information about the genomes deposited in GenBank by March 2025.
Assembly Accession	Group	organism (according to Assembly Accession)	strain	isolation_source	host	country	Assembly Level	Assembly Sequencing Tech	Plasmid content										Bibliography
									NCBI plasmids**				MOB plasmid reconstruction
									Plasmid 1		Plasmid 2		Putative plasmid 1		Putative plasmid 2		Putative plasmid 3
									Name	Accession number	Name	Accession number	sample_id plasmid 1	mash_nearest_neighbor 1	sample_id plasmid 2	mash_nearest_neighbor 2	sample_id plasmid 3	mash_nearest_neighbor 3
GCA_001306955.1	Xap	Xanthomonas arboricola pv. pruni	IVIA 2626.1 draft	leaf	Prunus salicina	Spain: Extremadura	Contig	IonTorrent	-	-	-	-	AF151	FR875157 (pXap41)	-	-	-	-	Garita-Cambronero et al. 2016b
GCA_030389455.2	Xap	Xanthomonas arboricola pv. pruni	Xp4	-	Prunus persica	Montenegro	Contig	Illumina NovaSeq	-	-	-	-	AF151	FR875157 (pXap41)	-	-	-	-	Iličić and Popović 2020
GCA_030389525.2	Xap	Xanthomonas arboricola pv. pruni	Xp219	-	Prunus persica	Serbia:Irig	Contig	Illumina NovaSeq	-	-	-	-	AF151	FR875157 (pXap41)	-	-	-	-
GCA_030389435.2	Xap	Xanthomonas arboricola pv. pruni	Xp1	-	Prunus persica	Montenegro	Contig	Illumina NovaSeq	-	-	-	-	AF151	FR875157 (pXap41)	-	-	-	-	Iličić and Popović 2020
GCA_030389375.2	Xap	Xanthomonas arboricola pv. pruni	Xp619	-	Prunus persica	Serbia:Irig	Contig	Illumina NovaSeq	-	-	-	-	AF151	FR875157 (pXap41)	-	-	-	-
GCA_030389345.2	Xap	Xanthomonas arboricola pv. pruni	Xp520	-	Prunus armeniaca	Serbia:Besenovo	Contig	Illumina NovaSeq	-	-	-	-	AF151	FR875157 (pXap41)	-	-	-	-
GCA_003984725.1	Xap	Xanthomonas arboricola pv. pruni	CITA 99	-	Prunus dulcis	Spain: Alicante	Contig	Illumina HiSeq	-	-	-	-	AF151	FR875157 (pXap41)	-	-	-	-	Garita-Cambronero et al. 2019
GCA_036541245.1	Xap	Xanthomonas arboricola pv. pruni	PVCT 262.1	leaf	Prunus dulcis	Italy: Sicily	Scaffold	Illumina NovaSeq 6000	-	-	-	-	AF151	FR875157 (pXap41)	-	-	-	-
GCA_030389485.2	Xap	Xanthomonas arboricola pv. pruni	Xp7	-	Prunus persica	Montenegro	Contig	Illumina NovaSeq	-	-	-	-	AF151	FR875157 (pXap41)	-	-	-	-	Iličić and Popović 2020
GCA_030389385.2	Xap	Xanthomonas arboricola pv. pruni	Xp320	-	Prunus armeniaca	Serbia:Besenovo	Contig	Illumina NovaSeq	-	-	-	-	AF151	FR875157 (pXap41)	-	-	-	-
GCA_030389365.2	Xap	Xanthomonas arboricola pv. pruni	Xp419	-	Prunus persica	Serbia:Irig	Contig	Illumina NovaSeq	-	-	-	-	AF151	FR875157 (pXap41)	-	-	-	-
GCA_030389325.2	Xap	Xanthomonas arboricola pv. pruni	Xp720	-	Prunus armeniaca	Serbia:Besenovo	Contig	Illumina NovaSeq	-	-	-	-	AF151	FR875157 (pXap41)	-	-	-	-
GCA_001741965.1	Xap	Xanthomonas arboricola pv. pruni	CFBP 3894	fruit spot	Prunus salicina	New Zealand: Auckland	Scaffold	Illumina HiSeq	-	-	-	-	AF151	FR875157 (pXap41)	-	-	-	-
GCA_030388845.2	Xap	Xanthomonas arboricola pv. pruni	Xp10	-	Prunus persica	Montenegro	Contig	Illumina NovaSeq	-	-	-	-	AF151	FR875157 (pXap41)	novel_e785737c75ade4b6a25bbea0b73459f2	CP020888	-	-	Iličić and Popović 2020
GCA_023375075.1	Xap	Xanthomonas arboricola pv. pruni	CITA 33	Plant leaf	Prunus dulcis	Spain	Complete Genome	Illumina NovaSeq; PacBio RSII	pXap41	CP076702.1	-	-	AF151	FR875157 (pXap41)	-	-	-	-	Cuesta-Morrondo et al. 2022
GCA_023375015.1	Xap	Xanthomonas arboricola pv. pruni	IVIA 2626.1	Plant leaf	Prunus salicina	Spain	Complete Genome	Illumina NovaSeq; PacBio RSII	pXap41	CP076627.1	-	-	AF151	FR875157 (pXap41)	-	-	-	-	Cuesta-Morrondo et al. 2022
GCA_020043425.2	Xap	Xanthomonas arboricola pv. pruni	T1	Infected peach leaf	peach	USA: South Carolina	Complete Genome	Oxford Nanopore MinION	pXap41	CP091076.1	pT1	CP091077.1	AF151	FR875157 (pXap41)	AD702	AY043299	-	-
GCA_021733585.3	Xap	Xanthomonas arboricola pv. pruni	Xcp1	-	Prunus persica var. nucipersica	USA:North Carolina	Complete Genome	PacBio; Illumina	pXCP1	CP096275.1	-	-	AF151	FR875157 (pXap41)	-	-	-	-
GCA_008761555.1	Xap	Xanthomonas arboricola pv. pruni	15-088	peach	peach	South Korea	Complete Genome	PacBio RSII	No plasmid sequences deposited.				-	-	-	-	-	-
GCA_020002335.2	Xap	Xanthomonas arboricola pv. pruni	R1	Peach leaves	Peach	USA: South Carolina	Complete Genome	Oxford Nanopore MinION	pXap41	CP091079.1	pR1	CP091080.1	AF151	FR875157 (pXap41)	-	-	-	-
GCA_041464225.1	Xap	Xanthomonas arboricola pv. pruni	NCPPB 416	-	Prunus salicina	New Zealand	Complete Genome	Illumina NovaSeq; Oxford Nanopore PromethION	p37	CP167241.1	p44	CP167240.1	AF151	FR875157 (pXap41)	AF276	CP017309	-	-
GCF_020012115.1	Xap	Xanthomonas arboricola pv. pruni	F1	infected leaf	peach	USA: South Carolina	Contig	Illumina NextSeq	-	-	-	-	AF151	FR875157 (pXap41)	AD702	AY043299	-	-
GCF_020012175.1	Xap	Xanthomonas arboricola pv. pruni	M1	infected leaf	peach	USA: South Carolina	Contig	Illumina NextSeq	-	-	-	-	AF151	FR875157 (pXap41)	AD702	AY043299	-	-
GCF_048013395.1	Xap	Xanthomonas arboricola pv. pruni	Xap 9-4	leaves	peach	China: Liaoning	Complete Genome	PacBio; BGISEQ	plasmid	CP182135.1	-	-	AF151	FR875157 (pXap41)	-	-	-	-	Yuan et al. 2025
GCA_048977545.1	Xap	Xanthomonas arboricola pv. pruni	Xap72	leaf	plum	Brazil: Sao Paulo, Paranapanema	Contig	Illumina NextSeq	-	-	-	-	AF151	FR875157 (pXap41)	-	-	-	-
GCA_048977585.1	Xap	Xanthomonas arboricola pv. pruni	Xap73	leaf	plum	Brazil:Santa Catarina, Joaquim	Contig	Illumina NextSeq	-	-	-	-	AF151	FR875157 (pXap41)	AF276	CP017309	-	-
GCA_048977505.1	Xap	Xanthomonas arboricola pv. pruni	Xap74	leaf	peach	Brazil: Rio Grand de Sul, Ijui	Contig	Illumina NextSeq	-	-	-	-	AF151	FR875157 (pXap41)	-	-	-	-
GCA_048977485.1	Xap	Xanthomonas arboricola pv. pruni	Xap75	fruit	plum	Brazil:Rio Grand de Sul, Vacaria	Contig	Illumina NextSeq	-	-	-	-	AF151	FR875157 (pXap41)	-	-	-	-
GCA_000524455.1	Xap	Xanthomonas arboricola pv. pruni MAFF 301427	MAFF301427	-	-	-	Contig	Ion Torrent PGM	-	-	-	-	AF151	FR875157 (pXap41)	AF276	CP017309	-	-
GCA_000685175.1	Xap	Xanthomonas arboricola pv. pruni	Xap33 draft	Almond leaf	almond tree	Spain: Aragon	Contig	IonTorrent	-	-	-	-	AF151	FR875157 (pXap41)	-	-	-	-
GCA_000521365.1	Xap	Xanthomonas arboricola pv. pruni MAFF 301420	MAFF301420	-	-	-	Contig	Ion Torrent PGM	-	-	-	-	AF151	FR875157 (pXap41)	AF276	CP017322	-	-
GCA_000524435.1	Xap	Xanthomonas arboricola pv. pruni str. MAFF 311562	MAFF311562	-	-	-	Contig	Ion Torrent PGM	-	-	-	-	AF151	FR875157 (pXap41)	AF276	CP017322	-	-
GCA_003984685.1	Xap	Xanthomonas arboricola pv. pruni	CITA 9	-	Prunus persica	Spain: Aragon	Contig	Illumina HiSeq	-	-	-	-	AF151	FR875157 (pXap41)	-	-	-	-	Garita-Cambronero et al. 2019
GCA_023375055.1	Xaj	Xanthomonas arboricola pv. juglandis	IVIA 2499	Plant leaf	Juglans regia	Spain	Complete Genome	Illumina NovaSeq; PacBio RSII	No plasmid sequences deposited.				-	-	-	-	-	-	Cuesta-Morrondo et al. 2022
GCA_001643295.1	Xaj	Xanthomonas arboricola pv. juglandis	J303	Walnut leaves	Walnut	Chile: Concepcion	Contig	Illumina MiSeq	-	-	-	-	AB951	NC_019053	-	-	-	-
GCA_030389445.2	Xaj	Xanthomonas arboricola pv. juglandis	XjL1	-	Juglans	Serbia:Prokuplje	Contig	Illumina NovaSeq	-	-	-	-	-	-	-	-	-	-
GCA_900537235.1	Xaj	Xanthomonas arboricola pv. juglandis	CPBF 427 draft	Walnut bud. PRJEB27248: Distinct Xanthomonas spp. isolated from different plant organs of a single walnut tree in Portugal showing typical symptoms of walnut bacterial blight	Juglans regia	Portugal	Contig	Illumina HiSeq	-	-	-	-	-	-	-	-	-	-
GCA_030389555.2	Xaj	Xanthomonas arboricola pv. juglandis	OS3	-	Juglans	Serbia:Sirig	Contig	Illumina NovaSeq	-	-	-	-	-	-	-	-	-	-
GCA_030389575.2	Xaj	Xanthomonas arboricola pv. juglandis	OS4	-	Juglans	Serbia:Sirig	Contig	Illumina NovaSeq	-	-	-	-	-	-	-	-	-	-
GCA_030388985.2	Xaj	Xanthomonas arboricola pv. juglandis	OC3	-	Juglans	Serbia:Crvenka	Contig	Illumina NovaSeq	-	-	-	-	-	-	-	-	-	-
GCA_030388965.2	Xaj	Xanthomonas arboricola pv. juglandis	OC4	-	Juglans	Serbia:Crvenka	Contig	Illumina NovaSeq	-	-	-	-	-	-	-	-	-	-
GCA_030388945.2	Xaj	Xanthomonas arboricola pv. juglandis	OVM1	-	Juglans	Serbia:Milicinica	Contig	Illumina NovaSeq	-	-	-	-	-	-	-	-	-	-
GCA_030388925.2	Xaj	Xanthomonas arboricola pv. juglandis	OS2	-	Juglans	Serbia:Sirig	Contig	Illumina NovaSeq	-	-	-	-	-	-	-	-	-	-
GCA_030388905.2	Xaj	Xanthomonas arboricola pv. juglandis	OVM3	-	Juglans	Serbia:Milicinica	Contig	Illumina NovaSeq	-	-	-	-	-	-	-	-	-	-
GCA_030388855.2	Xaj	Xanthomonas arboricola pv. juglandis	OS5	-	Juglans	Serbia:Sirig	Contig	Illumina NovaSeq	-	-	-	-	-	-	-	-	-	-
GCA_002940235.1	Xaj	Xanthomonas arboricola pv. juglandis	CFBP 8253	Fruit necrosis	Juglans regia cv. Franquette	France: Isere, Saint Hilaire Le Rosier	Contig	Illumina MiSeq	-	-	-	-	-	-	-	-	-	-
GCA_900476315.1	Xaj	Xanthomonas arboricola pv. juglandis	CPBF 1521	Walnut leaf (J. regia) presenting typical walnut bacterial blight symptoms (PRJEB27248)	Juglans regia	Portugal: Loures	Contig	Illumina HiSeq	-	-	-	-	-	-	-	-	-	-	Fernandes et al. 2017
GCA_030388995.2	Xaj	Xanthomonas arboricola pv. juglandis	OC1	-	Juglans	Serbia:Crvenka	Contig	Illumina NovaSeq	-	-	-	-	-	-	-	-	-	-
GCA_030389015.2	Xaj	Xanthomonas arboricola pv. juglandis	OC2	-	Juglans	Serbia:Crvenka	Contig	Illumina NovaSeq	-	-	-	-	-	-	-	-	-	-
GCA_030388865.2	Xaj	Xanthomonas arboricola pv. juglandis	OVM2	-	Juglans	Serbia:Milicinica	Contig	Illumina NovaSeq	-	-	-	-	-	-	-	-	-	-
GCA_002879695.1	Xaj	Xanthomonas arboricola pv. juglandis	DW3F3	diseased young fruit from walnut orchard ( Walnut bacterial blight)	Walnut (Juglans regia L. cv. Qingxiang)	China: Hubei Province, Danjiangkou City	Contig	Illumina MiSeq	-	-	-	-	-	-	-	-	-	-
GCA_001237985.1	Xaj	Xanthomonas arboricola pv. juglandis	Xaj 417	-	Juglans regia	USA	Chromosome	Illumina MiSeq	-	-	-	-	-	-	-	-	-	-	Pereira et al. 2015
GCA_903989475.2	Xaj	Xanthomonas arboricola pv. juglandis	CPBF 427 (isolate 3)	-	-	-	Complete Genome	Illumina, Minion	No plasmid sequences deposited.				-	-	-	-	-	-	Teixeira et al. 2021
GCA_040201855.2	Xaj	Xanthomonas arboricola pv. juglandis	WHRI 5692A	-	Juglans regia	United Kingdom	Complete Genome	Illumina NovaSeq; Oxford Nanopore PromethION	p19	CP168207.1	-	-	-	-	-	-	-	-
GCA_023375035.1	Xaj	Xanthomonas arboricola pv. juglandis	IVIA 1317	Plant leaf	Juglans regia	Spain	Complete Genome	Illumina NovaSeq; PacBio RSII	No plasmid sequences deposited.				-	-	-	-	-	-	Cuesta-Morrondo et al. 2022
GCF_000306055.1	Xaj	Xanthomonas arboricola pv. juglandis str. NCPPB 1447	NCPPB 1447	-	Juglans regia	Romania	Contig	454	-	-	-	-	-	-	-	-	-	-
GCF_001013475.1	Xaj	Xanthomonas arboricola pv. juglandis	CFBP 2528	twig from a walnut tree. Xanthomonas arboricola pathovar juglandis (Xaj) is the causal agent of the bacterial blight on walnut tree. Xaj CFBP2528 is the type strain but is not motile.	Juglans regia	New Zealand	Scaffold	Illumina HiSeq	-	-	-	-	-	-	-	-	-	-
GCF_001013495.1	Xaj	Xanthomonas arboricola pv. juglandis	CFBP 7179	stem from a walnut tree. vertical oozing canker on trunk and branches	Juglans regia	France: Lot-et-Garonne	Scaffold	Illumina HiSeq	-	-	-	-	-	-	-	-	-	-
GCA_001264295.1	Xaj	Xanthomonas arboricola	CFSAN033078	Walnut blight lesion	Walnut	Chile: Region Metropolitana	Contig	Illumina MiSeq V2 (500 cycles)	-	-	-	-	-	-	-	-	-	-	Higuera et al. 2015
GCA_001264275.1	Xaj	Xanthomonas arboricola	CFSAN033080	Walnut blight lesion	Walnut	Chile: Region del Bio Bio	Contig	Illumina MiSeq V2 (500 cycles)	-	-	-	-	-	-	-	-	-	-
GCA_001266525.1	Xaj	Xanthomonas arboricola	CFSAN033088	Walnut blight lesion	Walnut	Chile: Region Metropolitana	Contig	Illumina MiSeq V2 (500 cycles)	-	-	-	-	-	-	-	-	-	-
GCA_001266515.1	Xaj	Xanthomonas arboricola	CFSAN033087	Walnut blight lesion	Walnut	Chile: Region Metropolitana	Contig	Illumina MiSeq V2 (500 cycles)	-	-	-	-	-	-	-	-	-	-
GCA_001266535.1	Xaj	Xanthomonas arboricola	CFSAN033089	Walnut blight lesion	Walnut	Chile: Region Metropolitana	Contig	Illumina MiSeq V2 (500 cycles)	-	-	-	-	-	-	-	-	-	-
GCA_001264435.1	Xaj	Xanthomonas arboricola	CFSAN033084	Walnut blight lesion	Walnut	Chile: Region del Bio Bio	Contig	Illumina MiSeq V2 (500 cycles)	-	-	-	-	-	-	-	-	-	-
GCA_001264465.1	Xaj	Xanthomonas arboricola	CFSAN033086	Walnut blight lesion	Walnut	Chile: Region del Bio Bio	Contig	Illumina MiSeq V2 (500 cycles)	-	-	-	-	-	-	-	-	-	-	Higuera et al. 2015
GCA_001264355.1	Xaj	Xanthomonas arboricola	CFSAN033082	Walnut blight lesion	Walnut	Chile	Contig	Illumina MiSeq V2 (500 cycles)	-	-	-	-	-	-	-	-	-	-
GCA_001264385.1	Xaj	Xanthomonas arboricola	CFSAN033083	Walnut blight lesion	Walnut	Chile: Region Metropolitana	Contig	Illumina MiSeq V2 (500 cycles)	-	-	-	-	-	-	-	-	-	-
GCA_001264425.1	Xaj	Xanthomonas arboricola	CFSAN033085	Walnut blight lesion	Walnut	Chile: Region del Bio Bio	Contig	Illumina MiSeq V2 (500 cycles)	-	-	-	-	-	-	-	-	-	-	Higuera et al. 2015
GCA_001264265.1	Xaj	Xanthomonas arboricola	CFSAN033079	Walnut blight lesion	Walnut	Chile	Contig	Illumina MiSeq V2 (500 cycles)	-	-	-	-	-	-	-	-	-	-
GCA_001264285.1	Xaj	Xanthomonas arboricola	CFSAN033077	Walnut blight lesion	Walnut	Chile: Region del Bio Bio	Contig	Illumina MiSeq V2 (500 cycles)	-	-	-	-	-	-	-	-	-	-	Higuera et al. 2015
GCA_001264345.1	Xaj	Xanthomonas arboricola	CFSAN033081	Walnut blight lesion	Walnut	Chile: Region del Bio Bio	Contig	Illumina MiSeq V2 (500 cycles)	-	-	-	-	-	-	-	-	-	-
GCA_905123925.1	Xaj	Xanthomonas arboricola	CPBF 554	-	-	-	Complete Genome	Illumina, Minion	No plasmid sequences deposited.				-	-	-	-	-	-
GCA_034929395.1	Xaj	Xanthomonas arboricola	WHRI 6013	-	Fragaria x ananassa	Italy	Contig	Illumina NovaSeq	-	-	-	-	-	-	-	-	-	-
GCA_905123105.1	Xaj	Xanthomonas arboricola	CPBF 1483	-	-	-	Complete Genome	Illumina, Minion	No plasmid sequences deposited.				-	-	-	-	-	-
GCA_905123125.1	Xaj	Xanthomonas arboricola	CPBF 1567	-	-	-	Complete Genome	Illumina, Minion	No plasmid sequences deposited.				-	-	-	-	-	-
GCA_903995545.1	Xaj	Xanthomonas arboricola	CPBF 237	-	-	-	Complete Genome	Illumina, Minion	2	LR877308.1	-	-	-	-	-	-	-	-
GCA_903995535.1	Xaj	Xanthomonas arboricola	CPBF 796	-	-	-	Complete Genome	Illumina, Minion	No plasmid sequences deposited.				-	-	-	-	-	-
GCA_905220805.1	Xac	Xanthomonas arboricola pv. corylina	CFBP 6600	leaf spots	Corylus avellena	France	Complete Genome	Illumina MiSeq and MinION	CFBP6600_p24	HG992343.1	-	-	-	-	-	-	-	-
GCA_018141705.1	Xac	Xanthomonas arboricola pv. corylina	A7	hazelnut	hazelnut	Chile: Camarico, Region del Maule	Complete Genome	PacBio RSII; Illumina HiSeq	No plasmid sequences deposited.				-	-	-	-	-	-	Núñez et al. 2022
GCA_905220785.1	Xac	Xanthomonas arboricola pv. corylina	CFBP 1159	leaf spots	Corylus maxima	USA: Oregon	Complete Genome	Illumina MiSeq and MinION	No plasmid sequences deposited.				-	-	-	-	-	-
GCA_023374975.1	Xac	Xanthomonas arboricola pv. corylina	IVIA 3978	leaf	Corylus avellana	Spain	Complete Genome	Illumina NovaSeq; PacBio RSII	pXac18	CP076535.1	-	-	-	-	-	-	-	-	Cuesta-Morrondo et al. 2022
GCA_030284545.1	Xac	Xanthomonas arboricola pv. corylina	NTM-B-28	-	Hazel	Turkey: Zonguldak	Complete Genome	Illumina NovaSeq	pXAC-28	CP127227.1			-	-	-	-	-	-
GCA_030389115.2	Xac	Xanthomonas arboricola pv. corylina	XH2	-	Corylus	Serbia:Sid	Contig	Illumina NovaSeq	-	-	-	-	AC111	CP018734	-	-	-	-
GCA_030389105.2	Xac	Xanthomonas arboricola pv. corylina	XH3	-	Corylus	Serbia:Sid	Contig	Illumina NovaSeq	-	-	-	-	-	-	-	-	-	-
GCA_030389085.2	Xac	Xanthomonas arboricola pv. corylina	XH7	-	Corylus	Serbia:Sid	Contig	Illumina NovaSeq	-	-	-	-	AC111	CP018734	-	-	-	-
GCA_002940125.1	Xac	Xanthomonas arboricola pv. corylina	CFBP 2565	-	Corylus avellana	France	Contig	Illumina MiSeq	-	-	-	-	AC111	CP018734	-	-	-	-
GCA_030389065.2	Xac	Xanthomonas arboricola pv. corylina	XH8	-	Corylus	Serbia:Sid	Contig	Illumina NovaSeq	-	-	-	-	-	-	-	-	-	-
GCA_002939845.1	Xac	Xanthomonas arboricola pv. corylina	CFBP1159 draft	-	Corylus maxima	USA	Scaffold	Illumina HiSeq	-	-	-	-	-	-	-	-	-	-
GCA_905220715.1	Xac	Xanthomonas arboricola pv. corylina	301	leaf spots	Corylus avellena	Poland	Complete Genome	Illumina MiSeq and MinION	XAC301_p24	HG992339.1	-	-	-	-	-	-	-	-
GCA_041228085.2	Xac	Xanthomonas arboricola pv. corylina	NCPPB 935	-	Corylus maxima	USA	Complete Genome	Illumina NovaSeq; Oxford Nanopore PromethION	No plasmid sequences deposited.				-	-	-	-	-	-
GCA_023374995.1	Xac	Xanthomonas arboricola pv. corylina	CFBP 1846	Plant leaf	Corylus avellana	France	Complete Genome	Illumina NovaSeq; PacBio RSII	No plasmid sequences deposited.				-	-	-	-	-	-	Cuesta-Morrondo et al. 2022
GCF_000355635.2	Xac	Xanthomonas arboricola pv. corylina str. NCCB 100457	NCCB 100457	leaves	Corylus colurna	USA: CO	Contig	Illumina HiSeq	-	-	-	-	novel_44141bb0bc42b489a96dc86ad9797555	CP014846	-	-	-	-
GCA_002940565.1	G1	Xanthomonas arboricola pv. arracaciae	CFBP 7407	-	Arracacia xanthorrhiza	Brazil: Campinas	Contig	Illumina HiSeq	-	-	-	-	-	-	-	-	-	-	Fischer Le Saux et al. 2015
GCA_000724915.1	G1	Xanthomonas arboricola pv. celebensis	NCPPB 1630	banana plant	Musa sp. (banana)	New Zealand	Scaffold	Illumina HiSeq	-	-	-	-	-	-	-	-	-	-	Harrison et al. 2016
GCA_900240365.1	G1	Xanthomonas arboricola pv. fragariae	LMG 19146	-	-	France	Contig	Illumina MiSeq	-	-	-	-	-	-	-	-	-	-	Janse et al. 2001
GCA_002940625.1	G1	Xanthomonas arboricola pv. zantedeschiae	CFBP 7410	-	Zantedeschia aethiopica	South Africa	Contig	Illumina HiSeq	-	-	-	-	-	-	-	-	-	-	Fischer Le Saux et al. 2015
GCA_000724925.1	G1	Xanthomonas arboricola pv. celebensis	NCPPB 1832	banana plant	Musa sp.	New Zealand	Scaffold	Illumina HiSeq	-	-	-	-	-	-	-	-	-	-	Harrison et al. 2016
GCA_001675005.1	G1	Xanthomonas arboricola	CITA 14	leaves	Prunus persica	Spain	Contig	IonTorrent	-	-	-	-	-	-	-	-	-	-	Garita-Cambronero et al. 2016a
GCA_905367745.1	G1	Xanthomonas arboricola pv. juglandis*	CPBF 765	-	Carya illinoinensis	-	Complete Genome	Illumina, Minion	No plasmid sequences deposited.				-	-	-	-	-	-	Fernandes et al. 2018
GCA_905367715.1	G1	Xanthomonas arboricola pv. juglandis*	CPBF 1494	-	Carya illinoinensis	-	Complete Genome	Illumina, Minion	No plasmid sequences deposited.				-	-	-	-	-	-	Fernandes et al. 2018
GCA_040203135.1	G1	Xanthomonas arboricola	WHRI 7004	-	Prunus laurocerasus	United Kingdom	Scaffold	Illumina NovaSeq	-	-	-	-	-	-	-	-	-	-
GCA_002940445.1	G1	Xanthomonas arboricola	CFBP 7652	-	Juglans regia	France: Rhone-alpes, La Sone	Contig	Illumina HiSeq	-	-	-	-	-	-	-	-	-	-
GCA_002940425.1	G1	Xanthomonas arboricola	CFBP 7629	-	Juglans regia	France: Rhone-alpes, laval	Contig	Illumina HiSeq	-	-	-	-	-	-	-	-	-	-
GCA_002940165.1	G1	Xanthomonas arboricola	CFBP 1022	-	Juglans regia	France	Contig	Illumina HiSeq	-	-	-	-	-	-	-	-	-	-
GCA_002940315.1	G1	Xanthomonas arboricola	CFBP 8132	-	Phaseolus vulgaris	France	Contig	Illumina HiSeq	-	-	-	-	-	-	-	-	-	-
GCA_002940365.1	G1	Xanthomonas arboricola	CFBP 8142	-	Phaseolus vulgaris	-	Contig	Illumina HiSeq	-	-	-	-	-	-	-	-	-	-
GCA_002940095.1	G1	Xanthomonas arboricola	CFBP 7610	-	Pueraria lobata var. Lobata	-	Contig	Illumina HiSeq	-	-	-	-	-	-	-	-	-	-
GCA_014205665.1	G1	Xanthomonas arboricola	CFBP 8140	Bean seed	Bean	-	Scaffold	Illumina	-	-	-	-	-	-	-	-	-	-
GCA_002940475.1	G1	Xanthomonas arboricola	CFBP 8147	-	Phaseolus vulgaris	-	Contig	Illumina HiSeq	-	-	-	-	-	-	-	-	-	-
GCA_011927485.1	G1	Xanthomonas arboricola	3376	Rain	-	USA	Contig	Illumina	-	-	-	-	-	-	-	-	-	-
GCA_011761675.1	G1	Xanthomonas arboricola	3140	-	Rainwater	USA	Scaffold	Illumina	-	-	-	-	-	-	-	-	-	-
GCA_011927495.1	G1	Xanthomonas arboricola	3272	Rain	-	USA	Scaffold	Illumina	-	-	-	-	-	-	-	-	-	-
GCA_011761865.1	G1	Xanthomonas arboricola	CFBP 8139	Bean seed	Bean seed	-	Scaffold	Illumina	-	-	-	-	-	-	-	-	-	-
GCA_011761705.1	G1	Xanthomonas arboricola	3046	Rainwater	-	USA	Contig	Illumina	-	-	-	-	-	-	-	-	-	-
GCA_002939805.1	G1	Xanthomonas arboricola	CFBP6827	-	Capsicum annuum	USA:Arizona	Contig	Illumina HiSeq	-	-	-	-	-	-	-	-	-	-
GCA_002939965.1	G1	Xanthomonas arboricola	CFBP7697	-	Phaseolus vulgaris	-	Contig	Illumina HiSeq	-	-	-	-	-	-	-	-	-	-
GCA_905220745.1	G1	Xanthomonas arboricola	1314c	leaf spots	Blueberry (Vaccinium corymbosum) cultivar Duke	Poland	Complete Genome	Illumina MiSeq and MinION	No plasmid sequences deposited.				-	-	-	-	-	-	Kaluzna and Pothier 2022
GCA_903995505.1	G1	Xanthomonas arboricola	CPBF 122	-	-	-	Complete Genome	Illumina, Minion	No plasmid sequences deposited.				-	-	-	-	-	-
GCA_040201965.2	G1	Xanthomonas arboricola	WHRI 5708	-	Prunus lusitanica	United Kingdom	Complete Genome	Illumina NovaSeq; Oxford Nanopore PromethION	No plasmid sequences deposited.				-	-	-	-	-	-
GCA_022930885.1	G1	Xanthomonas arboricola	YchA	Salvia splendens seedlings	Salvia splendens	China	Complete Genome	Nanopore; Illumina	No plasmid sequences deposited.				-	-	-	-	-	-
GCA_905123935.1	G1	Xanthomonas arboricola	CPBF 1514	Leaves	Juglans regia cv. Hartley	Portugal: Estremoz	Complete Genome	Illumina, Minion	No plasmid sequences deposited.				-	-	-	-	-	-	Fernandes et al. 2017
GCA_905123915.1	G1	Xanthomonas arboricola	CPBF 1586	-	-	-	Complete Genome	Illumina, Minion	No plasmid sequences deposited.				-	-	-	-	-	-
GCA_900240355.1	G1	Xanthomonas arboricola pv. fragariae	CFBP 6762 v1	-	Fragaria x ananassa	Italy	Contig	Illumina MiSeq	-	-	-	-	-	-	-	-	-	-
GCA_014194135.1	G1	Xanthomonas arboricola	CFBP 7680	-	Pepper	France	Scaffold	Illumina	-	-	-	-	-	-	-	-	-	-
GCA_014206795.1	G1	Xanthomonas arboricola	CFBP 8149 v2	-	Bean seed	-	Scaffold	Illumina	-	-	-	-	-	-	-	-	-	-
GCF_003993745.1	G1	Xanthomonas arboricola	BRIP62412	plant tissue	Solanum lycopersicum	Australia: Stanthorpe	Contig	Illumina MiSeq	-	-	-	-	-	-	-	-	-	-	Roach et al. 2018
GCF_003993715.1	G1	Xanthomonas arboricola	BRIP62414	plant tissue	Solanum lycopersicum	Australia: Stanthorpe	Contig	Illumina MiSeq	-	-	-	-	-	-	-	-	-	-	Roach et al. 2018
GCF_003993355.1	G1	Xanthomonas arboricola	BRIP62416	plant tissue	Solanum lycopersicum	Australia: Stanthorpe	Contig	Illumina MiSeq	-	-	-	-	-	-	-	-	-	-	Roach et al. 2018
GCF_003993415.1	G1	Xanthomonas arboricola	BRIP62432	plant tissue	Solanum lycopersicum	Australia: Tenterfield	Contig	Illumina MiSeq	-	-	-	-	-	-	-	-	-	-	Roach et al. 2018
GCF_001013505.1	G1	Xanthomonas arboricola	CFBP 7651	leaf from a walnut tree	Juglans regia	France: Lot	Scaffold	Illumina HiSeq	-	-	-	-	-	-	-	-	-	-
GCF_003364015.1	G1	Xanthomonas arboricola	MEDV_A37	-	Arabidopsis thaliana	USA:Midwest	Scaffold	Illumina HiSeq	-	-	-	-	-	-	-	-	-	-
GCA_056688915.1	G1	Xanthomonas arboricola	T2.1	Twig canker	Prunus avium	Montenegro	Complete Genome	PacBio Sequel; Illumina NovaSeq	No plasmid sequences deposited.				-	-	-	-	-	-	Popovic et al., 2021
GCA_056688905.1	G1	Xanthomonas arboricola	T2.2	Twig canker	Prunus avium	Montenegro	Complete Genome	PacBio Sequel; Illumina NovaSeq	No plasmid sequences deposited.				-	-	-	-	-	-	Popovic et al., 2021
GCA_002940225.1	G1	Xanthomonas arboricola pv. fragariae	CFBP 6762 v2	-	Fragaria X ananassa	Italy	Contig	Illumina HiSeq	-	-	-	-	-	-	-	-	-	-
GCA_014196045.1	G1	Xanthomonas arboricola	CFBP 7634 v2	-	Walnut	France	Scaffold	Illumina	-	-	-	-	-	-	-	-	-	-
GCA_002940505.1	G1	Xanthomonas arboricola	CFBP 8149 v1	-	Phaseolus vulgaris	-	Contig	Illumina HiSeq	-	-	-	-	-	-	-	-	-	-
GCA_001013485.1	G1	Xanthomonas arboricola	CFBP 7634 v1	bud from a walnut tree	Juglans regia	France: Rhone-Alpes	Scaffold	Illumina HiSeq	-	-	-	-	-	-	-	-	-	-
GCA_047777855.1	G1	Xanthomonas arboricola	AHX463	leaf lesion	Sesamum indicum	USA:NC,JacksonSprings	Complete Genome	Illumina NextSeq; PacBio Sequel	-	-	-	-	-	-	-	-	-	-
GCA_905220695.1	G1	Xanthomonas arboricola	1311a	leaf spots	Blueberry (Vaccinium corymbosum) cultivar Toro	Poland	Complete Genome	Illumina MiSeq and MinION	-	-	-	-	-	-	-	-	-	-	Kaluzna and Pothier 2022
GCA_900240435.1	G2	Xanthomonas arboricola pv. fragariae	LMG 19145	-	Fragaria x ananassa	Italy: Cesena	Contig	Illumina MiSeq	-	-	-	-	-	-	-	-	-	-	Janse et al. 2001
GCA_900240345.1	G2	Xanthomonas arboricola pv. fragariae	CFBP 6773	-	-	Spain	Contig	Illumina MiSeq	-	-	-	-	-	-	-	-	-	-
GCA_900240325.1	G2	Xanthomonas arboricola pv. fragariae	LMG 19144	-	Fragaria x ananassa	Italy	Contig	Illumina MiSeq	-	-	-	-	-	-	-	-	-	-	Janse et al. 2001
GCA_020879215.1	G2	Xanthomonas arboricola	DC06P2B	-	Pepper	Canada: Ontario	Contig	Illumina NextSeq	-	-	-	-	-	-	-	-	-	-
GCA_020880475.1	G2	Xanthomonas arboricola	Xcz 5	-	Zinnia	USA: Ohio	Contig	Illumina NextSeq	-	-	-	-	-	-	-	-	-	-
GCA_001674995.1	G2	Xanthomonas arboricola	CITA 124	leaves	Prunus persica	Spain: Badajoz	Contig	IonTorrent	-	-	-	-	-	-	-	-	-	-	Garita-Cambronero et al. 2016a
GCA_001306965.1	G2	Xanthomonas arboricola	CITA 44	leaf	Prunus mahaleb	Spain: Aragon	Contig	IonTorrent	-	-	-	-	-	-	-	-	-	-	Garita-Cambronero et al. 2016b
GCA_002940525.1	G2	Xanthomonas arboricola	CFBP 8150	-	Phaseolus vulgaris	-	Contig	Illumina HiSeq	-	-	-	-	-	-	-	-	-	-
GCA_014199115.1	G2	Xanthomonas arboricola	F21	-	Tomato	USA	Scaffold	Illumina	-	-	-	-	AF275	AM039951	novel_ef5f1eb0aac81f167853999147aa4070	CP018472	AD493	CP018465
GCA_002940345.1	G2	Xanthomonas arboricola	CFBP 8138	-	Phaseolus vulgaris	-	Contig	Illumina HiSeq	-	-	-	-	-	-	-	-	-	-
GCA_002940265.1	G2	Xanthomonas arboricola	CFBP 7614	-	Magnolia sp.	-	Contig	Illumina HiSeq	-	-	-	-	-	-	-	-	-	-
GCA_002940545.1	G2	Xanthomonas arboricola	CFBP 8153	-	Phaseolus vulgaris	-	Contig	Illumina HiSeq	-	-	-	-	-	-	-	-	-	-
GCA_002940285.1	G2	Xanthomonas arboricola pv. fragariae	CFBP 6771 (syn. LMG 19145)	-	Fragaria x ananassa	Italy: Cesena	Contig	Illumina HiSeq	-	-	-	-	-	-	-	-	-	-
GCA_014199755.1	G2	Xanthomonas arboricola	2768	Rainwater	-	USA	Scaffold	Illumina	-	-	-	-	-	-	-	-	-	-
GCA_014199105.1	G2	Xanthomonas arboricola	F18	-	Tomato	USA	Scaffold	Illumina	-	-	-	-	-	-	-	-	-	-
GCA_014195775.1	G2	Xanthomonas arboricola	3790	Rainwater	-	USA	Scaffold	Illumina	-	-	-	-	-	-	-	-	-	-
GCA_014199055.1	G2	Xanthomonas arboricola	F12	-	Tomato	USA	Scaffold	Illumina	-	-	-	-	-	-	-	-	-	-
GCA_014199095.1	G2	Xanthomonas arboricola	F20	-	Tomato	USA	Scaffold	Illumina	-	-	-	-	-	-	-	-	-	-
GCA_014195715.1	G2	Xanthomonas arboricola	84A	-	Sunflower	USA	Scaffold	Illumina	-	-	-	-	-	-	-	-	-	-
GCA_014199015.1	G2	Xanthomonas arboricola	F11	-	Orange	USA	Scaffold	Illumina	-	-	-	-	-	-	-	-	-	-
GCA_011927595.1	G2	Xanthomonas arboricola	F13	-	Tomato	USA	Scaffold	Illumina	-	-	-	-	-	-	-	-	-	-
GCA_014206935.1	G2	Xanthomonas arboricola	F15	-	Linaria sp.	USA	Scaffold	Illumina	-	-	-	-	-	-	-	-	-	-
GCA_011761585.1	G2	Xanthomonas arboricola	74	-	Cucurbit	USA	Scaffold	Illumina	-	-	-	-	-	-	-	-	-	-
GCA_014199835.1	G2	Xanthomonas arboricola	CFBP 7681	-	Pepper	China	Contig	Illumina	-	-	-	-	-	-	-	-	-	-
GCA_011927505.1	G2	Xanthomonas arboricola	CFBP 8145	bean seed	Phaseolus vulgaris	-	Scaffold	Illumina	-	-	-	-	-	-	-	-	-	-
GCA_013408025.1	G2	Xanthomonas arboricola	F9	-	Solanum lycopersicum	USA	Contig	Illumina	-	-	-	-	-	-	-	-	-	-
GCA_014194055.1	G2	Xanthomonas arboricola	F19	-	Piperaceae	USA	Scaffold	Illumina	-	-	-	-	-	-	-	-	-	-
GCA_002939825.1	G2	Xanthomonas arboricola	CFBP7604	-	Capsicum annuum	-	Contig	Illumina HiSeq	-	-	-	-	-	-	-	-	-	-
GCA_011927585.1	G2	Xanthomonas arboricola	F8	-	Tomato	USA	Contig	Illumina	-	-	-	-	-	-	-	-	-	-
GCA_007724205.1	G2	Xanthomonas arboricola	SL2098	-	Soybean (Glycine max (L.) Merrill)	South Korea: Suwon	Complete Genome	PacBio RSII	No plasmid sequences deposited.				-	-	-	-	-	-
GCA_000972745.1	G2	Xanthomonas arboricola	17	Soil	-	China: Mt. Zijing, Nanjing, Jiangsu province	Complete Genome	Illumina Miseq	No plasmid sequences deposited.				-	-	-	-	-	-
GCA_014198985.1	G2	Xanthomonas arboricola	CFBP 8130 v2	-	Bean seed	France	Scaffold	Illumina	-	-	-	-	-	-	-	-	-	-
GCF_000585435.1	G2	Xanthomonas arboricola 3004	3004	-	Hordeum vulgare	Russia	Contig	454	-	-	-	-	-	-	-	-	-	-
GCF_003993395.1	G2	Xanthomonas arboricola	BRIP62410	plant tissue	Solanum lycopersicum	Australia: Stanthorpe	Contig	Illumina MiSeq	-	-	-	-	-	-	-	-	-	-	Roach et al. 2018
GCF_003352905.1	G2	Xanthomonas arboricola	MEDV_P39	-	Arabidopsis thaliana	USA: Midwest	Scaffold	Illumina HiSeq	-	-	-	-	-	-	-	-	-	-
GCA_002940305.1	G2	Xanthomonas arboricola	CFBP 8130 v1	-	Phaseolus vulgaris	France	Contig	Illumina HiSeq	-	-	-	-	-	-	-	-	-	-
* Strains misclassified in GenBank.
** Only complete genomes have plasmids deposited.

## Sheet: Bibliography Table_1
Bibliography of the Supplementary Table 1
Cuesta-Morrondo S, Redondo C, Palacio-Bielsa A, Garita-Cambronero J, Cubero J. Complete Genome Sequence Resources of Six Strains of the Most Virulent Pathovars of Xanthomonas arboricola Using Long- and Short-Read Sequencing Approaches. Phytopathology 2022;112:1808–1813.
Fernandes C, Albuquerque P, Sousa R, Cruz L, Tavares F. Multiple DNA Markers for Identification of Xanthomonas arboricola pv. juglandis Isolates and its Direct Detection in Plant Samples. Plant Dis 2017;101:858–865.
Fernandes C, Sousa R, Tavares F, Cruz L. First Report of Xanthomonas arboricola Causing Bacterial Blight on Pecan Trees in Portugal. Plant Dis 2018;102:2632.
Fischer-Le Saux M, Bonneau S, Essakhi S, Manceau C, Jacques M-A. Aggressive Emerging Pathovars of Xanthomonas arboricola Represent Widespread Epidemic Clones Distinct from Poorly Pathogenic Strains, as Revealed by Multilocus Sequence Typing. Appl Environ Microbiol 2015;81:4651–4668.
Garita-Cambronero J, Palacio-Bielsa A, López MM, Cubero J. Draft Genome Sequence of Two Strains of Xanthomonas arboricola Isolated from Prunus persica Which Are Dissimilar to Strains That Cause Bacterial Spot Disease on Prunus spp. Genome Announc 2016a;4. DOI: 10.1128/genomeA.00974-16.
Garita-Cambronero J, Palacio-Bielsa A, López MM, Cubero J. Draft genome sequence for virulent and avirulent strains of Xanthomonas arboricola isolated from Prunus spp. in Spain. Stand Genomic Sci 2016b;11:12.
Garita-Cambronero J, Sena-Vélez M, Ferragud E, Sabuquillo P, Redondo C, et al. Xanthomonas citri subsp. citri and Xanthomonas arboricola pv. pruni: Comparative analysis of two pathogens producing similar symptoms in different host plants. PLoS One 2019;14:e0219797.
Harrison J, Grant MR, Studholme DJ. Draft genome sequences of two strains of Xanthomonas arboricola pv. celebensis isolated from banana plants. Genome Announc 2016;4. DOI: 10.1128/genomeA.01705-15.
Higuera G, González-Escalona N, Véliz C, Vera F, Romero J. Draft Genome Sequences of Four Xanthomonas arboricola pv. juglandis Strains Associated with Walnut Blight in Chile. Genome Announc 2015;3:1–2.
Iličić R, Popović T. Occurrence of Xanthomonas arboricola pv. pruni causing bacterial leaf spot and shot-hole on peach in Montenegro. Plant Disease 2020;104. DOI: 10.1094/PDIS-06-19-1309-PDN.
Janse JD, Rossi MP, Gorkink RFJ, Derks JHJ, Swings J, et al. Bacterial leaf blight of strawberry (Fragaria (x) ananassa) caused by a pathovar of Xanthomonas arboricola, not similar to Xanthomonas fragariae Kennedy & King. Description of the causal organism as Xanthomonas arboricola pv. fragariae (pv. nov., comb. nov.). Plant Pathol 2001;50:653–665.
Kałużna M, Pothier JF. Complete Genome Sequence Data of Two Xanthomonas arboricola Strains Isolated from Blueberry Plants Displaying Bacterial Leaf Blight in Poland. Phytopathology 2022;112:1814–1818.
Núñez P, Muster C, Lisperguer MJ, Vargas E, Bustos S. Complete Genome of Xanthomonas arboricola pv. corylina Strain A7 Isolated from Southern Chile. Molecular Plant-Microbe Interactions 2022;35:94–95.
Pereira UP, Gouran H, Nascimento R, Adaskaveg JE, Goulart LR, et al. Complete Genome Sequence of Xanthomonas arboricola pv. juglandis 417, a Copper-Resistant Strain Isolated from Juglans regia L. Ulisses. 2015;3:13–14.
Popovic T, Menkovic J, Prokic A, Obradovic A. Aetiology of peach and sweet cherry leaf spot and twig canker in Montenegro. Acta Hortic 2021;1322:319–326.
Roach R, Mann R, Gambley CG, Shivas RG, Rodoni B. Identification of Xanthomonas species associated with bacterial leaf spot of tomato, capsicum and chilli crops in eastern Australia. Eur J Plant Pathol 2018;150:595–608.
Teixeira M, Fernandes C, Chaves C, Pinto J, Tavares F, et al. Complete Genome Sequence Obtained by Nanopore and Illumina Hybrid Assembly of Xanthomonas arboricola pv. juglandis CPBF 427, Isolated from Buds of a Walnut Tree. Microbiol Resour Announc 2021;10:84–86.
Yuan J, Yan C, Wang J, Ji Z, Yang L. Whole-genome sequence of Xanthomonas arboricola pv. pruni strain 9-4 causing peach bacterial spot in China. BMC Genomic Data 2025;26. DOI: 10.1186/s12863-025-01377-4.

## Sheet: Supplementary_Table_2
Supplementary Table 2. Average intragroup and intergroup ANI values. Xaj A and B = Subgroups within Xaj. sg1 and sg2 = Subgroups within G1 and G2. The genomic differences between sg1 and sg2 were limited, as reflected by the small decrease between average intragroup and intergroup ANI values. This pattern suggests genomic continuity rather than the presence of two clearly separated clusters.
Average ANI intragroup (%)		Average ANI intergroup (%)
Xap	99.9346	Xap vs Xaj	97.4735
		Xap vs Xac	98.6874
Xaj	98.8014	-
Xac	99.6451	-
G1	97.2932	G1 vs G2	96.7804
G2	97.8759	-
Xaj_A	99.3372	Xaj_A vs Xaj_B	98.2272
Xaj_B	99.429	-
G1 sg1	97.4846	G1 sg1 vs G1 sg2	97.1803
G1 sg2	97.3475	-
G2 sg1	98.0391	G2 sg1 vs G2 sg2	97.7011
G2 sg2	98.0486	-

## Sheet: Appendix_Strains_groups Table_2
Appendix: Strains belonging to the subgroups A and B in Xaj and to the putative sg1 and sg2 in G1 and G2.
Strains in Xaj_A	Strains in Xaj_B	Strains in G1 sg1	Strains in G1 sg2	Strains in G2 sg1	Strains in G2 sg2
Xaj_CPBF427	Xaj_DW3F3	G1_CFBP8139	G1_3272	G2_F13	G2_CFBP8130_v2
Xaj_417	Xaj_CFBP7179	G1_CFBP8132	G1_BRIP62412	G2_74	G2_CFBP8130_v1
Xaj_CFBP8253	Xaj_OC3	G1_CFBP8147	G1_AHX463	G2_CITA44	G2_CFBP8145
Xaj_CFSAN033077	Xaj_OVM1	G1_CFBP8149_v1	G1_3140	G2_F11	G2_MEDV_P39
Xaj_CFSAN033078	Xaj_OVM3	G1_CFBP7680	G1_BRIP62414	G2_CFBP7604	G2_CFBP6771
Xaj_CFSAN033079	Xaj_OVM2	G1_WHRI7004	G1_NCPPB1832	G2_SL2098	G2_CFBP8150
Xaj_CFSAN033080	Xaj_OC4	G1_3376	G1_T2_1_fasta_ref	G2_F19	G2_LMG19145
Xaj_CFSAN033081	Xaj_OC2	G1_CFBP8142	G1_T2_2_fasta_ref	G2_F8	G2_CFBP8153
Xaj_CFSAN033082	Xaj_OC1	G1_CFBP7697	G1_1311a	G2_CITA124	G2_DC06P2B
Xaj_CFSAN033083	Xaj_WHRI5692A	G1_1314c	G1_CFBP7610	G2_F21	G2_2768
Xaj_CFSAN033084	Xaj_CPBF237	G1_BRIP62416	G1_LMG19146	G2_CFBP7681	G2_CFBP6773
Xaj_CFSAN033085	Xaj_CPBF796	G1_CFBP8149_v2	G1_CITA14	G2_84A	G2_3004
Xaj_CFSAN033086	Xaj_CFBP2528	G1_WHRI5708	G1_YchA	G2_F15	G2_F9
Xaj_CFSAN033087	Xaj_NCPPB1447	G1_CFBP6762_v2	G1_CFBP6827	G2_F20	G2_17
Xaj_CFSAN033088	Xaj_XjL1	G1_MEDV_A37	G1_CFBP7651	G2_F18	G2_CFBP7614
Xaj_CFSAN033089	Xaj_CPBF1567	G1_CPBF1494	G1_CFBP7652	G2_CFBP8138
Xaj_CPBF427_draft	Xaj_OS5	G1_CFBP8140	G1_CPBF1514	G2_3790
Xaj_CPBF554	Xaj_OS3	G1_CFBP6762_v1	G1_CFBP7634_v1	G2_LMG19144
Xaj_CPBF1483	Xaj_OS4	G1_BRIP62432	G1_CPBF765	G2_F12
Xaj_CPBF1521	Xaj_OS2	G1_3046	G1_CFBP740	G2_Xcz5
Xaj_IVIA1317		G1_NCPPB1630	G1_CFBP7634_v2	G2_BRIP62410
Xaj_IVIA2499		G1_CPBF122	G1_CFBP7629
Xaj_J303		G1_CFBP7410	G1_CPBF1586
Xaj_WHRI6013		G1_CFBP1022

## Sheet: 3A
Supplementary Table 3A. Presence/absence of T3SS components.
T3SS components	Xap 15-088	Xap CFBP3894	Xap CITA33	Xap 33_draft	Xap CITA9	Xap CITA99	Xap F1	Xap IVIA2626-1	Xap IVIA2626-1_draft	Xap M1	Xap MAFF301420	Xap MAFF301427	Xap MAFF311562	Xap NCPPB416	Xap PVCT262-1	Xap R1	Xap T1	Xap Xcp1	Xap Xp1	Xap Xp10	Xap Xp219	Xap Xp320	Xap Xp4	Xap Xp419	Xap Xp520	Xap Xp619	Xap Xp7	Xap Xp720	Xap 75	Xap 9-4	Xap 72	Xap 73	Xap 74	Xaj 417	Xaj CFBP2528	Xaj CFBP7179	Xaj CFBP8253	Xaj CFSAN033077	Xaj CFSAN033078	Xaj CFSAN033079	Xaj CFSAN033080	Xaj CFSAN033081	Xaj CFSAN033082	Xaj CFSAN033083	Xaj CFSAN033084	Xaj CFSAN033085	Xaj CFSAN033086	Xaj CFSAN033087	Xaj CFSAN033088
HrpB5/HrcL (CDF60066.1)	1	1	1	1	1	1	1	1	1	1	0	0	1	1	1	1	1	1	1	1	1	1	1	1	1	1	1	1	1	1	1	1	1	1	1	1	1	1	1	1	1	1	1	1	1	1	1	1	1
HpaA (CDF60055.1)	1	1	1	0	1	1	1	1	1	1	0	0	0	1	1	1	1	1	1	1	1	1	1	1	1	1	1	1	1	1	1	1	1	1	1	1	1	1	1	1	1	1	1	1	1	1	1	1	1
Hpa3 (CDF60048.1)	1	0	1	0	1	1	1	1	0	1	1	1	1	1	1	1	1	1	1	1	1	1	1	1	1	1	1	1	1	1	1	1	1	0	1	1	1	0	0	0	0	0	0	0	0	0	0	0	0
HpaB (CDF60051.1)	1	1	1	1	1	1	1	1	1	1	1	1	1	1	1	1	1	1	1	1	1	1	1	1	1	1	1	1	1	1	1	1	1	1	1	1	1	1	1	1	1	1	1	1	1	1	1	1	1
HpaS (AAY50711.1)	1	1	1	1	1	1	1	1	1	1	1	1	1	1	1	1	1	1	1	1	1	1	1	1	1	1	1	1	1	1	1	1	1	1	1	1	1	1	1	1	1	1	1	1	1	1	1	1	1
HrcU (CDF60061.1)	1	1	1	1	1	1	1	1	0	1	0	0	0	1	1	1	1	1	1	1	1	1	1	1	1	1	1	1	1	1	1	1	1	1	1	1	1	1	1	1	1	1	1	1	1	1	1	1	1
HrpB4 (CDF60065.1)	1	1	1	1	1	1	1	1	1	1	1	1	1	1	1	1	1	1	1	1	1	1	1	1	1	1	1	1	1	1	1	1	1	1	1	1	1	1	1	1	1	1	1	1	1	1	1	1	1
XopA (WP_011346111.1)	0	0	0	0	0	0	0	0	0	0	0	0	0	0	0	0	0	0	0	0	0	0	0	0	0	0	0	0	0	0	0	0	0	0	0	0	0	0	0	0	0	0	0	0	0	0	0	0	0
HrcJ (CDF60064.1)	1	1	1	1	1	1	1	1	1	1	1	1	1	1	1	1	1	1	1	1	1	1	1	1	1	1	1	1	1	1	1	1	1	1	1	1	1	1	1	1	1	1	1	1	1	1	1	1	1
HrpB2 (CDF60063.1)	1	1	1	1	1	1	1	1	1	1	1	1	1	1	1	1	1	1	1	1	1	1	1	1	1	1	1	1	1	1	1	1	1	1	1	1	1	1	1	1	1	1	1	1	1	1	1	1	1
HrcS (CDF60056.1)	1	1	1	1	1	1	1	1	1	1	1	0	1	1	1	1	1	1	1	1	1	1	1	1	1	1	1	1	1	1	1	1	1	1	1	1	1	1	1	1	1	1	1	1	1	1	1	1	1
Hpa2 (AAM35308.1)	1	1	1	1	1	1	1	1	1	1	1	1	1	1	1	1	1	1	1	1	1	1	1	1	1	1	1	1	1	1	1	1	1	1	1	1	1	1	1	1	1	1	1	1	1	1	1	1	1
HpaR2 (AAY50710.1)	1	1	1	1	1	1	1	1	1	1	1	0	1	1	1	1	1	1	1	1	1	1	1	1	1	1	1	1	1	1	1	1	1	1	1	1	1	1	1	1	0	1	1	1	1	1	1	1	1
HrcD (CDF60054.1)	1	1	1	0	1	1	1	1	1	1	0	0	0	1	1	1	1	1	1	1	1	1	1	1	1	1	1	1	1	1	1	1	1	1	1	1	1	1	1	1	1	1	1	1	1	1	1	1	1
HpaT (WP_058196718.1)	0	0	0	0	0	0	0	0	0	0	0	0	0	0	0	0	0	0	0	0	0	0	0	0	0	0	0	0	0	0	0	0	0	0	0	0	0	0	0	0	0	0	0	0	0	0	0	0	0
HpaH (CDF60073.1)	0	0	0	0	0	0	0	0	0	0	0	0	0	0	0	0	0	0	0	0	0	0	0	0	0	0	0	0	0	0	0	0	0	0	0	0	0	0	0	0	0	0	0	0	0	0	0	0	0
HrpD6 (CDF60053.1)	1	1	1	1	1	1	1	1	1	1	1	1	1	1	1	1	1	1	1	1	1	1	1	1	1	1	1	1	1	1	1	1	1	1	1	1	1	1	1	1	1	1	1	1	1	1	1	1	1
HpaP (CDF60059.1)	1	1	1	1	1	1	1	1	1	1	1	1	1	1	1	1	1	1	1	1	1	1	1	1	1	1	1	1	1	1	1	1	1	1	1	1	1	1	1	1	1	1	1	1	1	1	1	1	1
HrpW (WP_005926112.1)	1	1	1	0	1	1	1	1	1	1	1	1	1	1	1	1	1	1	1	1	1	1	1	1	1	1	1	1	1	1	1	1	1	1	1	1	1	1	1	1	1	1	1	1	1	1	1	1	1
HrcQ (CDF60058.1)	1	1	1	1	1	1	1	1	1	1	0	0	0	1	1	1	1	1	1	1	1	1	1	1	1	1	1	1	1	1	1	1	1	1	1	1	1	1	1	1	1	1	1	1	1	1	1	1	1
HrpF (CDF60046.1)	1	1	1	1	1	1	1	1	1	1	1	1	1	1	1	1	1	1	1	1	1	1	1	1	1	1	1	1	1	1	1	1	1	1	1	1	1	1	1	1	1	1	1	1	1	1	1	1	1
HrcC (CDF60070.1)	1	1	1	1	1	1	1	1	1	1	1	1	1	1	1	1	1	1	1	1	1	1	1	1	1	1	1	1	1	1	1	1	1	1	1	1	1	1	1	1	1	1	1	1	1	1	1	1	1
HrpX (AAM36137.1)	1	1	1	1	1	1	1	1	1	1	1	1	0	1	1	1	1	1	1	1	1	1	1	1	1	1	1	1	1	1	1	1	1	1	1	1	1	1	1	1	1	1	1	1	1	1	1	1	1
HrpG (AAM36136.1)	1	1	1	1	1	1	1	1	1	1	1	1	1	1	1	1	1	1	1	1	1	1	1	1	1	1	1	1	1	1	1	1	1	1	1	1	1	1	1	1	1	1	1	1	1	1	1	1	1
HrcV (CDF60060.1)	1	1	1	1	1	1	1	1	1	1	1	1	1	1	1	1	1	1	1	1	1	1	1	1	1	1	1	1	1	1	1	1	1	1	1	1	1	1	1	1	1	1	1	1	1	1	1	1	1
HrpB7 (CDF60068.1)	1	1	1	1	1	1	1	1	1	1	1	1	1	1	1	1	1	1	1	1	1	1	1	1	1	1	1	1	1	1	1	1	1	1	1	1	1	1	1	1	1	1	1	1	1	1	1	1	1
HrpE (CDF60052.1)	1	0	1	0	1	1	1	1	0	1	1	1	1	1	1	1	1	1	1	1	1	1	1	1	1	1	1	1	1	1	1	1	1	0	1	1	1	0	0	0	0	0	0	0	0	0	0	0	0
HrcR (CDF60057.1)	1	1	1	1	1	1	1	1	1	1	1	1	1	1	1	1	1	1	1	1	1	1	1	1	1	1	1	1	1	1	1	1	1	1	1	1	1	1	1	1	1	1	1	1	1	1	1	1	1
HrcT (CDF60069.1)	1	1	1	1	1	1	1	1	1	1	1	1	1	1	1	1	1	1	1	1	1	1	1	1	1	1	1	1	1	1	1	1	1	1	1	1	1	1	1	1	1	1	1	1	1	1	1	1	1
HrcN (CDF60067.1)	1	1	1	1	1	1	1	1	1	1	1	1	1	1	1	1	1	1	1	1	1	1	1	1	1	1	1	1	1	1	1	1	1	1	1	1	1	1	1	1	1	1	1	1	1	1	1	1	1
HrpB1 (CDF60062.1)	1	1	1	1	1	1	1	1	1	1	1	1	1	1	1	1	1	1	1	1	1	1	1	1	1	1	1	1	1	1	1	1	1	1	1	1	1	1	1	1	1	1	1	1	1	1	1	1	1
[truncated: 126 more columns]

## Sheet: 3B
Supplementary Table 3B. Presence/absence of T3Es.
T3Es	Xap 15-088	Xap CFBP3894	Xap CITA33	Xap 33_draft	Xap CITA9	Xap CITA99	Xap F1	Xap IVIA2626-1	Xap IVIA2626-1_draft	Xap M1	Xap MAFF301420	Xap MAFF301427	Xap MAFF311562	Xap NCPPB416	Xap PVCT262-1	Xap R1	Xap T1	Xap Xcp1	Xap Xp1	Xap Xp10	Xap Xp219	Xap Xp320	Xap Xp4	Xap Xp419	Xap Xp520	Xap Xp619	Xap Xp7	Xap Xp720	Xap 75	Xap 9-4	Xap 72	Xap 73	Xap 74	Xaj 417	Xaj CFBP2528	Xaj CFBP7179	Xaj CFBP8253	Xaj CFSAN033077	Xaj CFSAN033078	Xaj CFSAN033079	Xaj CFSAN033080	Xaj CFSAN033081	Xaj CFSAN033082	Xaj CFSAN033083	Xaj CFSAN033084	Xaj CFSAN033085	Xaj CFSAN033086	Xaj CFSAN033087	Xaj CFSAN033088
XopAZ (WP_104549896.1)	1	1	1	1	1	1	1	1	1	1	1	1	1	1	1	1	1	1	1	1	1	1	1	1	1	1	1	1	1	1	1	1	1	1	1	1	1	1	1	1	1	1	1	1	1	1	1	1	1
XopS (WP_039418869.1)	0	0	0	0	0	0	0	0	0	0	0	0	0	0	0	0	0	0	0	0	0	0	0	0	0	0	0	0	0	0	0	0	0	0	0	0	0	0	0	0	0	0	0	0	0	0	0	0	0
XopC1 (WP_011347616.1)	0	0	0	0	0	0	0	0	0	0	0	0	0	0	0	0	0	0	0	0	0	0	0	0	0	0	0	0	0	0	0	0	0	0	0	0	0	0	0	0	0	0	0	0	0	0	0	0	0
XopAH (WP_011037263.1)	0	0	0	0	0	0	0	0	0	0	0	0	0	0	0	0	0	0	0	0	0	0	0	0	0	0	0	0	0	0	0	0	0	0	0	0	0	0	0	0	0	0	0	0	0	0	0	0	0
XopF2 (WP_011348008.1)	0	0	0	0	0	0	0	0	0	0	0	0	0	0	0	0	0	0	0	0	0	0	0	0	0	0	0	0	0	0	0	0	0	0	0	0	0	0	0	0	0	0	0	0	0	0	0	0	0
XopAV1 (WP_065628638.1)	1	0	1	0	1	1	1	1	0	1	0	0	0	0	1	1	1	1	1	1	1	1	1	1	1	1	1	1	1	1	1	1	1	0	1	1	1	0	0	0	0	0	0	0	0	0	0	0	0
XopBA (WP_227478587.1)	0	0	1	0	0	0	1	1	0	1	0	0	0	1	1	1	1	1	1	1	1	1	1	1	1	1	1	1	1	1	1	1	1	0	0	0	0	0	0	0	0	0	0	0	0	0	0	0	0
XopAG1 (WP_272820829.1)	0	0	0	0	0	0	0	0	0	0	0	0	0	0	0	0	0	0	0	0	0	0	0	0	0	0	0	0	0	0	0	0	0	0	0	0	0	0	0	0	0	0	0	0	0	0	0	0	0
XopV (WP_011409498.1)	1	0	1	1	1	1	1	1	1	1	1	1	1	1	1	1	1	1	1	1	1	1	1	1	1	1	1	1	1	1	1	1	1	1	1	1	0	1	1	1	1	1	1	1	1	1	1	1	1
XopBG (WP_145953988.1)	0	0	0	0	0	0	0	0	0	0	0	0	0	0	0	0	0	0	0	0	0	0	0	0	0	0	0	0	0	0	0	0	0	0	0	0	0	0	0	0	0	0	0	0	0	0	0	0	0
XopBB (WP_251761698.1)	0	0	0	0	0	0	0	0	0	0	0	0	0	0	0	0	0	0	0	0	0	0	0	0	0	0	0	0	0	0	0	0	0	0	0	0	0	0	0	0	0	0	0	0	0	0	0	0	0
XopY (WP_011408080.1)	0	0	0	0	0	0	0	0	0	0	0	0	0	0	0	0	0	0	0	0	0	0	0	0	0	0	0	0	0	0	0	0	0	0	0	0	0	0	0	0	0	0	0	0	0	0	0	0	0
XopL (WP_218498620.1)	1	1	1	1	1	1	1	1	1	1	1	1	1	1	1	1	1	1	1	1	1	1	1	1	1	1	1	1	1	1	1	1	1	1	1	1	1	1	1	1	1	1	1	1	1	1	1	1	1
XopAS (WP_229015407.1)	0	0	0	0	0	0	0	0	0	0	0	0	0	0	0	0	0	0	0	0	0	0	0	0	0	0	0	0	0	0	0	0	0	0	0	0	0	0	0	0	0	0	0	0	0	0	0	0	0
XopAI (WP_011052119.1)	0	0	0	0	0	0	0	0	0	0	0	0	0	0	0	0	0	0	0	0	0	0	0	0	0	0	0	0	0	1	0	0	0	1	0	1	1	1	1	1	0	1	1	1	1	1	1	1	0
XopAU (WP_041855031.1)	0	0	0	0	0	0	0	0	0	0	0	0	0	0	0	0	0	0	0	0	0	0	0	0	0	0	0	0	0	0	0	0	0	0	0	0	0	0	0	0	0	0	0	0	0	0	0	0	0
AvrXccA1 (WP_011039290.1)	0	0	0	0	0	0	0	0	0	0	0	0	0	0	0	0	0	0	0	0	0	0	0	0	0	0	0	0	0	0	0	0	0	0	0	0	0	0	0	0	0	0	0	0	0	0	0	0	0
AvrBs1 (WP_011037255.1)	0	0	0	0	0	0	0	0	0	0	0	0	0	1	0	0	0	0	0	0	0	0	0	0	0	0	0	0	0	0	0	0	0	0	0	0	0	1	0	0	0	1	0	0	0	0	1	0	0
XopO (WP_011346566.1)	0	0	0	0	0	0	0	0	0	0	0	0	0	0	0	0	0	0	0	0	0	0	0	0	0	0	0	0	0	0	0	0	0	0	0	0	0	0	0	0	0	0	0	0	0	0	0	0	0
XopAJ (WP_014504815.1)	0	0	0	0	0	0	0	0	0	0	0	0	0	0	0	0	0	0	0	0	0	0	0	0	0	0	0	0	0	0	0	0	0	0	0	0	0	0	0	0	0	0	0	0	0	0	0	0	0
XopI1 (WP_011346406.1)	0	0	0	0	0	0	0	0	0	0	0	0	0	0	0	0	0	0	0	0	0	0	0	0	0	0	0	0	0	0	0	0	0	0	0	0	0	0	0	0	0	0	0	0	0	0	0	0	0
XopAW (WP_011348129.1)	1	1	1	1	1	1	1	1	1	1	1	1	1	1	1	1	1	1	1	1	1	1	1	1	1	1	1	1	1	1	1	1	1	1	1	1	1	1	1	1	1	1	1	1	1	1	1	1	1
XopX (WP_011346212.1)	1	1	1	1	1	1	1	1	1	1	1	0	1	1	1	0	0	1	1	1	1	1	1	1	1	1	1	1	1	1	1	1	1	1	1	1	1	1	1	1	1	1	1	1	1	1	1	1	1
XopAX (WP_041854960.1)	0	0	0	0	0	0	0	0	0	0	0	0	0	0	0	0	0	0	0	0	0	0	0	0	0	0	0	0	0	0	0	0	0	0	0	0	0	0	0	0	0	0	0	0	0	0	0	0	0
XopAT (AEL06363.1)	0	0	1	0	1	1	1	1	0	1	0	0	0	0	1	1	1	1	1	1	1	1	1	1	1	1	1	1	1	0	1	0	1	0	0	0	0	0	0	0	0	0	0	0	0	0	0	0	0
XopAQ (WP_233366621.1)	1	0	0	0	1	1	0	0	0	0	1	1	1	0	0	0	0	0	0	0	0	0	0	0	0	0	0	0	0	0	0	0	0	0	0	0	0	0	0	0	0	0	0	0	0	0	0	0	0
XopP (WP_104613784.1)	0	0	0	0	0	0	0	0	0	0	0	0	0	0	0	0	0	0	0	0	0	0	0	0	0	0	0	0	0	0	0	0	0	0	0	0	0	0	0	0	0	0	0	0	0	0	0	0	0
XopH1 (WP_011345706.1)	0	0	0	0	0	0	0	0	0	0	0	0	0	1	0	0	0	0	0	0	0	0	0	0	0	0	0	0	0	0	0	0	0	0	0	0	0	0	0	0	0	0	0	0	0	0	0	0	0
XopD (WP_228949438.1)	0	0	0	0	0	0	0	0	0	0	0	0	0	0	0	0	0	0	0	0	0	0	0	0	0	0	0	0	0	0	0	0	0	0	0	0	0	0	0	0	0	0	0	0	0	0	0	0	0
XopAA (WP_041855088.1)	0	0	0	0	0	0	0	0	0	0	0	0	0	0	0	0	0	0	0	0	0	0	0	0	0	0	0	0	0	0	0	0	0	0	0	0	0	0	0	0	0	0	0	0	0	0	0	0	0
XopAF2 (WP_227479740.1)	0	0	1	0	0	0	1	1	0	1	0	0	0	1	0	0	0	0	1	1	0	0	1	1	0	0	1	1	0	0	0	1	0	0	0	0	0	0	0	0	0	0	0	0	0	0	0	0	0
XopM (WP_011346113.1)	0	0	1	1	0	0	1	1	0	1	0	0	0	1	1	1	1	1	1	1	1	1	1	1	1	1	1	1	1	1	1	1	1	0	0	1	1	0	0	0	0	0	0	0	0	0	0	0	0
XopR (WP_011260681.1)	0	0	0	0	0	0	0	0	0	0	0	0	0	0	0	0	0	0	0	0	0	0	0	0	0	0	0	0	0	0	0	0	0	0	0	0	0	0	0	0	0	0	0	0	0	0	0	0	0
AvrXccA2 (WP_274318562.1)	1	1	1	1	1	1	1	1	1	1	1	1	1	1	1	1	1	1	1	1	1	1	1	1	1	1	1	1	1	1	1	1	1	1	1	1	1	1	1	1	1	1	1	1	1	1	1	1	1
XopAE (WP_011050288.1)	0	0	0	0	0	0	0	0	0	0	0	0	0	0	0	0	0	0	0	0	0	0	0	0	0	0	0	0	0	0	0	0	0	0	0	0	0	0	0	0	0	0	0	0	0	0	0	0	0
XopAG2 (WP_007970248.1)	0	0	0	0	0	0	0	0	0	0	0	0	0	0	0	0	0	0	0	0	0	0	0	0	0	0	0	0	0	0	0	0	0	0	0	0	0	0	0	0	0	0	0	0	0	0	0	0	0
XopE1 (WP_011345998.1)	0	0	0	0	0	0	0	0	0	0	0	0	0	0	0	0	0	0	0	0	0	0	0	0	0	0	0	0	0	0	0	0	0	0	0	0	0	0	0	0	0	0	0	0	0	0	0	0	0
XopAD (WP_011409710.1)	0	0	0	0	0	0	0	0	0	0	0	0	0	0	0	0	0	0	0	0	0	0	0	0	0	0	0	0	0	0	0	0	0	0	0	0	0	0	0	0	0	0	0	0	0	0	0	0	0
XopB (WP_039417318.1)	0	0	0	0	0	0	0	0	0	0	0	0	0	0	0	0	0	0	0	0	0	0	0	0	0	0	0	0	0	0	0	0	0	0	0	1	0	0	0	0	0	0	0	0	0	0	0	0	0
XopU (WP_011408937.1)	0	0	0	0	0	0	0	0	0	0	0	0	0	0	0	0	0	0	0	0	0	0	0	0	0	0	0	0	0	0	0	0	0	0	0	0	0	0	0	0	0	0	0	0	0	0	0	0	0
XopAF1 (WP_008577605.1)	0	0	1	0	0	0	1	1	0	1	0	0	0	1	1	0	1	0	1	1	1	1	1	1	1	1	1	1	1	1	1	1	1	0	0	0	0	0	0	0	0	0	0	0	0	0	0	0	0
XopG2 (WP_011038360.1)	1	0	1	0	1	1	1	1	0	1	1	0	1	1	1	1	1	1	1	1	1	1	1	1	1	1	1	1	1	1	1	1	1	0	0	0	0	0	0	0	0	0	0	0	0	0	0	0	0
XopC2 (WP_041183113.1)	0	0	0	0	0	0	0	0	0	0	0	0	0	0	0	0	0	0	0	0	0	0	0	0	0	0	0	0	0	0	0	0	0	0	0	0	0	0	0	0	0	0	0	0	0	0	0	0	0
XopAR (APO95022.1)	0	0	0	0	0	0	0	0	0	0	0	0	0	0	0	0	0	0	0	0	0	0	0	0	0	0	0	0	0	0	0	0	0	0	0	0	0	0	0	0	0	0	0	0	0	0	0	0	0
XopH2 (WP_010377341.1)	0	0	0	0	0	0	0	0	0	0	0	0	0	0	0	0	0	0	0	0	0	0	0	0	0	0	0	0	0	0	0	0	0	0	0	0	0	0	0	0	0	0	0	0	0	0	0	0	0
XopJ4 (WP_008572727.1)	0	0	0	0	0	0	0	0	0	0	0	0	0	0	0	0	0	0	0	0	0	0	0	0	0	0	0	0	0	0	0	0	0	0	0	0	0	0	0	0	0	0	0	0	0	0	0	0	0
XopJ6 (WP_196765268.1)	0	0	0	0	0	0	0	0	0	0	0	0	0	0	0	0	0	0	0	0	0	0	0	0	0	0	0	0	0	0	0	0	0	0	0	0	0	0	0	0	0	0	0	0	0	0	0	0	0
XopN (WP_011348010.1)	1	1	1	1	1	1	1	1	1	1	1	1	1	1	1	1	1	1	1	1	1	1	1	1	1	1	1	1	1	1	1	1	1	1	1	1	1	1	1	1	1	1	1	1	1	1	1	1	1
XopAM (WP_012438997.1)	0	0	0	0	0	0	0	0	0	0	0	0	0	0	0	0	0	0	0	0	0	0	0	0	0	0	0	0	0	0	0	0	0	0	0	0	0	0	0	0	0	0	0	0	0	0	0	0	0
AvrBs3 (WP_011052943.1)	0	0	0	0	0	0	0	0	0	0	0	0	0	0	0	0	0	0	0	0	0	0	0	0	0	0	0	0	0	0	0	0	0	0	0	0	0	0	0	0	0	0	0	0	0	0	0	0	0
XopAO (WP_162267513.1)	0	0	0	0	0	0	0	0	0	0	0	0	0	0	0	0	0	0	0	0	0	0	0	0	0	0	0	0	0	0	0	1	0	0	0	0	0	0	0	0	0	0	0	0	0	0	0	0	0
XopAP (WP_236504155.1)	0	0	0	0	0	0	0	0	0	0	0	0	0	0	0	0	0	0	0	0	0	0	0	0	0	0	0	0	0	0	0	0	0	0	0	0	0	0	0	0	0	0	0	0	0	0	0	0	0
XopZ1 (WP_011259177.1)	1	1	1	1	1	1	1	1	1	1	1	1	1	1	1	1	1	1	1	1	1	1	1	1	1	1	1	1	1	1	1	1	1	1	1	1	1	1	1	1	1	1	1	1	1	1	1	1	1
XopI2 (WP_010367684.1)	0	0	0	0	0	0	0	0	0	0	0	0	0	0	0	0	0	0	0	0	0	0	0	0	0	0	0	0	0	0	0	0	0	0	0	0	0	0	0	0	0	0	0	0	0	0	0	0	0
XopK (WP_027703763.1)	1	1	1	1	1	1	1	1	1	1	1	1	1	1	1	1	1	1	1	1	1	1	1	1	1	1	1	1	1	1	1	1	1	1	1	1	1	1	1	1	1	1	1	1	1	1	1	1	1
XopAK (WP_269466020.1)	0	0	0	0	0	0	0	0	0	0	0	0	0	0	0	0	0	0	0	0	0	0	0	0	0	0	0	0	0	0	0	0	0	0	0	0	0	0	0	0	0	0	0	0	0	0	0	0	0
XopJ1 (WP_011347382.1)	0	0	0	0	0	0	0	0	0	0	0	0	0	0	0	0	0	0	0	0	0	0	0	0	0	0	0	0	0	0	0	0	0	0	0	0	0	0	0	0	0	0	0	0	0	0	0	0	0
XopE3 (WP_011052114.1)	1	1	1	1	1	1	1	1	1	1	1	1	1	1	1	1	1	1	1	0	1	1	0	1	1	1	1	1	1	1	1	1	1	0	0	0	0	0	0	0	0	0	0	0	0	0	0	0	0
XopJ5 (WP_228442257.1)	0	0	0	0	0	0	0	0	0	0	0	0	0	0	0	0	0	0	0	0	0	0	0	0	0	0	0	0	0	0	0	0	0	0	0	0	0	0	0	0	0	0	0	0	0	0	0	0	0
XopZ2 (WP_039421390.1)	0	0	0	0	0	0	0	0	0	0	0	0	0	0	0	0	0	0	0	0	0	0	0	0	0	0	0	0	0	0	0	0	0	0	0	0	0	0	0	0	0	0	0	0	0	0	0	0	0
XopAB (WP_011409110.1)	0	0	0	0	0	0	0	0	0	0	0	0	0	0	0	0	0	0	0	0	0	0	0	0	0	0	0	0	0	0	0	0	0	0	0	0	0	0	0	0	0	0	0	0	0	0	0	0	0
XopG3 (WP_084217840.1)	0	0	0	0	0	0	0	0	0	0	0	0	0	0	0	0	0	0	0	0	0	0	0	0	0	0	0	0	0	0	0	0	0	0	1	1	0	0	0	0	0	0	0	0	0	0	0	0	0
XopF1 (WP_011346095.1)	0	1	1	0	0	0	1	1	1	1	0	0	0	1	1	1	1	0	1	1	1	1	1	1	1	1	1	1	1	1	1	0	1	1	1	1	1	1	1	1	1	1	1	1	1	1	1	1	1
XopAC (WP_011269629.1)	0	0	0	0	0	0	0	0	0	0	0	0	0	0	0	0	0	0	0	0	0	0	0	0	0	0	0	0	0	0	0	0	0	0	0	0	0	0	0	0	0	0	0	0	0	0	0	0	0
XopE2 (WP_011347479.1)	1	0	0	0	0	0	0	0	0	0	0	0	0	0	0	0	0	0	0	0	0	0	0	0	0	0	0	0	0	1	0	0	0	0	0	0	0	0	0	0	0	0	0	0	0	0	0	0	0
XopE5 (WP_260607984.1)	0	0	0	0	0	0	0	0	0	0	0	0	0	0	0	0	0	0	0	0	0	0	0	0	0	0	0	0	0	0	0	0	0	0	0	0	0	0	0	0	0	0	0	0	0	0	0	0	0
XopJ2 (WP_074052319.1)	0	0	0	0	0	0	0	0	0	0	0	0	0	0	0	0	0	0	0	0	0	0	0	0	0	0	0	0	0	0	0	0	0	0	0	0	0	0	0	0	0	0	0	0	0	0	0	0	0
XopAL2 (WP_012437264.1)	0	0	0	0	0	0	0	0	0	0	0	0	0	0	0	0	0	0	0	0	0	0	0	0	0	0	0	0	0	0	0	0	0	0	0	0	0	0	0	0	0	0	0	0	0	0	0	0	0
XopE4 (WP_244170787.1)	0	0	0	0	0	0	0	0	0	0	0	0	0	0	0	0	0	0	0	0	0	0	0	0	0	0	0	0	0	0	0	0	0	0	0	0	0	0	0	0	0	0	0	0	0	0	0	0	0
XopQ (WP_011349176.1)	1	1	1	1	1	1	1	1	1	1	1	1	1	1	1	1	1	1	1	1	1	1	1	1	1	1	1	1	1	1	1	1	1	1	1	1	1	1	1	1	1	1	1	1	1	1	1	1	1
XopT (WP_199285673.1)	0	0	0	0	0	0	0	0	0	0	0	0	0	0	0	0	0	0	0	0	0	0	0	0	0	0	0	0	0	0	0	0	0	0	0	0	0	0	0	0	0	0	0	0	0	0	0	0	0
XopAL1 (WP_274360846.1)	0	0	0	0	0	0	0	0	0	0	0	0	0	0	0	0	0	0	0	0	0	0	0	0	0	0	0	0	0	0	0	0	0	1	0	0	0	1	1	1	1	1	1	1	1	1	1	1	1
XopW (WP_228329674.1)	0	0	0	0	0	0	0	0	0	0	0	0	0	0	0	0	0	0	0	0	0	0	0	0	0	0	0	0	0	0	0	0	0	0	0	0	0	0	0	0	0	0	0	0	0	0	0	0	0
XopJ3 (WP_011346137.1)	0	0	0	0	0	0	0	0	0	0	0	0	0	0	0	0	0	0	0	0	0	0	0	0	0	0	0	0	0	0	0	0	0	0	0	0	0	0	0	0	0	0	0	0	0	0	0	0	0
XopG1 (WP_011346758.1)	0	0	0	0	0	0	0	0	0	0	0	0	0	0	0	0	0	0	0	0	0	0	0	0	0	0	0	0	0	0	0	0	0	0	0	0	0	0	0	0	0	0	0	0	0	0	0	0	0
AvrBs2 (WP_039418336.1)	1	1	1	1	1	1	1	1	1	1	1	1	0	1	1	1	1	1	1	1	1	1	1	1	1	1	1	1	1	1	1	1	1	1	1	1	1	1	1	1	1	1	1	1	1	1	1	1	1
XopAV2 (WP_011269951.1)	1	1	1	1	1	1	1	1	1	1	1	1	1	1	1	1	1	1	1	1	1	1	1	1	1	1	1	1	1	1	1	1	1	1	1	1	1	1	1	1	1	1	1	1	1	1	1	1	1
XopF3 (WP_039005675.1)	0	0	0	0	0	0	0	0	0	0	0	0	0	0	0	0	0	0	0	0	0	0	0	0	0	0	0	0	0	0	0	0	0	0	0	0	0	0	0	0	0	0	0	0	0	0	0	0	0
TALEs (AnnoTALE)	0	0	0	0	0	0	0	0	0	0	0	0	0	0	0	0	0	0	0	0	0	0	0	0	0	0	0	0	0	1 (incomplete)	0	0	0	0	0	0	0	0	0	0	0	0	0	0	0	0	0	0	0
[truncated: 126 more columns]

## Sheet: 3C
Supplementary Table 3C. Presence/absence of Xps T2SS components.
Xps T2SS components	Xap 15-088	Xap CFBP3894	Xap CITA33	Xap 33_draft	Xap CITA9	Xap CITA99	Xap F1	Xap IVIA2626-1	Xap IVIA2626-1_draft	Xap M1	Xap MAFF301420	Xap MAFF301427	Xap MAFF311562	Xap NCPPB416	Xap PVCT262-1	Xap R1	Xap T1	Xap Xcp1	Xap Xp1	Xap Xp10	Xap Xp219	Xap Xp320	Xap Xp4	Xap Xp419	Xap Xp520	Xap Xp619	Xap Xp7	Xap Xp720	Xap 75	Xap 9-4	Xap 72	Xap 73	Xap 74	Xaj 417	Xaj CFBP2528	Xaj CFBP7179	Xaj CFBP8253	Xaj CFSAN033077	Xaj CFSAN033078	Xaj CFSAN033079	Xaj CFSAN033080	Xaj CFSAN033081	Xaj CFSAN033082	Xaj CFSAN033083	Xaj CFSAN033084	Xaj CFSAN033085	Xaj CFSAN033086	Xaj CFSAN033087	Xaj CFSAN033088
XpsH (AAM39979.1)	1	1	1	1	1	1	1	1	1	1	1	1	1	1	1	1	1	1	1	1	1	1	1	1	1	1	1	1	1	1	1	1	1	1	1	1	1	1	1	1	1	1	1	1	1	1	1	1	1
XpsE (AAM39976.1)	1	1	1	1	1	1	1	1	1	1	1	1	1	1	1	1	1	1	1	1	1	1	1	1	1	1	1	1	1	1	1	1	1	1	1	1	1	1	1	1	1	1	1	1	1	1	1	1	1
XpsK (AAM39982.1)	1	1	1	1	1	1	1	1	1	1	1	1	1	1	1	1	1	1	1	1	1	1	1	1	1	1	1	1	1	1	1	1	1	1	1	1	1	1	1	1	1	1	1	1	1	1	1	1	1
XpsM (AAM39984.1)	1	1	1	1	1	1	1	1	1	1	1	1	1	1	1	1	1	1	1	1	1	1	1	1	1	1	1	1	1	1	1	1	1	1	1	1	1	1	1	1	1	1	1	1	1	1	1	1	1
XpsG (AAM39978.1)	1	1	1	1	1	1	1	1	1	1	1	1	1	1	1	1	1	1	1	1	1	1	1	1	1	1	1	1	1	1	1	1	1	1	1	1	1	1	1	1	1	1	1	1	1	1	1	1	1
XpsI (AAM39980.1)	1	1	1	1	1	1	1	1	1	1	1	1	1	1	1	1	1	1	1	1	1	1	1	1	1	1	1	1	1	1	1	1	1	1	1	1	1	1	1	1	1	1	1	1	1	1	1	1	1
XpsJ (AAM39981.1)	1	1	1	1	1	1	1	1	1	1	1	1	1	1	1	1	1	1	1	1	1	1	1	1	1	1	1	1	1	1	1	1	1	1	1	1	1	1	1	1	1	1	1	1	1	1	1	1	1
XpsN (AAM39985.1)	1	1	1	1	1	1	1	1	0	1	1	1	1	1	1	1	1	1	1	1	1	1	1	1	1	1	1	1	1	1	1	1	1	1	1	1	1	1	1	1	1	1	1	1	1	1	1	1	1
XpsD (AAM39986.1)	1	1	1	1	1	1	1	1	1	1	0	1	1	1	1	1	1	1	1	1	1	1	1	1	1	1	1	1	1	1	1	1	1	1	1	1	1	1	1	1	1	1	1	1	1	1	1	1	1
XpsF (AAM39977.1)	1	1	1	1	1	1	1	1	1	1	1	1	1	1	1	1	1	1	1	1	1	1	1	1	1	1	1	1	1	1	1	1	1	1	1	1	1	1	1	1	1	1	1	1	1	1	1	1	1
XpsL (AAM39983.1)	1	1	1	1	1	1	1	1	1	1	1	1	1	1	1	1	1	1	1	1	1	1	1	1	1	1	1	1	1	1	1	1	1	1	1	1	1	1	1	1	1	1	1	1	1	1	1	1	1
[truncated: 126 more columns]

## Sheet: 3D
Supplementary Table 3D. Presence/absence of cellulolytic enzymes.
Cellulolytic enzymes	Xap 15-088	Xap CFBP3894	Xap CITA33	Xap 33_draft	Xap CITA9	Xap CITA99	Xap F1	Xap IVIA2626-1	Xap IVIA2626-1_draft	Xap M1	Xap MAFF301420	Xap MAFF301427	Xap MAFF311562	Xap NCPPB416	Xap PVCT262-1	Xap R1	Xap T1	Xap Xcp1	Xap Xp1	Xap Xp10	Xap Xp219	Xap Xp320	Xap Xp4	Xap Xp419	Xap Xp520	Xap Xp619	Xap Xp7	Xap Xp720	Xap 75	Xap 9-4	Xap 72	Xap 73	Xap 74	Xaj 417	Xaj CFBP2528	Xaj CFBP7179	Xaj CFBP8253	Xaj CFSAN033077	Xaj CFSAN033078	Xaj CFSAN033079	Xaj CFSAN033080	Xaj CFSAN033081	Xaj CFSAN033082	Xaj CFSAN033083	Xaj CFSAN033084	Xaj CFSAN033085	Xaj CFSAN033086	Xaj CFSAN033087	Xaj CFSAN033088
AAM38359.1	0	0	0	0	0	0	0	0	0	0	0	0	0	0	0	0	0	0	0	0	0	0	0	0	0	0	0	0	0	0	0	0	0	1	1	1	1	1	1	1	1	1	1	1	1	1	1	1	1
AAM42650.1	0	0	0	0	0	0	0	0	0	0	0	0	0	0	0	0	0	0	0	0	0	0	0	0	0	0	0	0	0	0	0	0	0	0	0	0	0	1	1	1	1	1	1	1	0	1	1	1	1
AAM43488.1	1	1	1	1	1	1	1	1	1	1	0	0	0	1	1	1	1	1	1	1	1	1	1	1	1	1	1	1	1	1	1	1	1	1	1	1	1	1	1	1	1	1	1	1	1	1	1	1	1
AAM42430.1	0	0	0	0	0	0	0	0	0	0	0	0	0	0	0	0	0	0	0	0	0	0	0	0	0	0	0	0	0	0	0	0	0	0	0	0	0	0	0	0	0	0	0	0	0	0	0	0	0
AAM42804.1	0	0	0	0	0	0	0	0	0	0	0	0	0	0	0	0	0	0	0	0	0	0	0	0	0	0	0	0	0	0	0	0	0	0	0	0	0	0	0	0	0	0	0	0	0	0	0	0	0
AAM40389.1	1	1	1	0	1	1	1	1	1	1	0	0	0	1	1	1	1	1	1	1	1	1	1	1	1	1	1	1	1	1	1	1	1	1	1	1	1	0	0	0	0	1	0	0	1	0	1	0	0
AAM39347.1	1	1	1	1	1	1	1	1	1	1	1	1	1	1	1	1	1	1	1	1	1	1	1	1	1	1	1	1	1	1	1	1	1	1	1	1	1	1	1	1	1	1	1	1	1	1	1	1	1
AAM42164.1	1	1	1	1	1	1	1	1	1	1	1	1	1	1	1	1	1	1	1	1	1	1	1	1	1	1	1	1	1	1	1	0	1	1	1	1	1	1	1	1	1	1	1	1	1	1	1	1	1
AAM41043.1	1	1	1	1	1	1	1	1	1	1	1	1	1	1	1	1	1	1	1	1	1	1	1	1	1	1	1	1	1	1	1	1	1	1	1	1	1	1	1	1	1	1	1	1	1	1	1	1	1
AAM42791.1	1	1	1	1	1	1	1	1	1	1	1	1	0	1	1	1	1	1	1	1	1	1	1	1	1	1	1	1	1	1	1	1	1	1	1	1	1	1	1	1	1	1	1	1	1	1	1	1	1
AAM39346.1	1	1	1	1	1	1	1	1	1	1	1	1	1	1	1	1	1	1	1	1	1	1	1	1	1	1	1	1	1	1	1	1	1	1	1	1	1	1	1	1	1	1	1	1	1	1	1	1	1
AAM41065.1	1	1	1	0	1	1	1	1	1	1	1	0	1	1	1	1	1	1	1	1	1	1	1	1	1	1	1	1	1	1	1	1	1	1	1	1	1	1	1	1	1	1	1	1	1	1	1	1	1
AAM42651.1	1	1	1	1	1	1	1	1	1	1	1	0	0	1	1	1	1	1	1	1	1	1	1	1	1	1	1	1	1	1	1	1	1	1	1	1	1	1	1	1	1	1	1	1	1	1	1	1	1
AAM42805.1	0	0	0	0	0	0	0	0	0	0	0	0	0	0	0	0	0	0	0	0	0	0	0	0	0	0	0	0	0	0	0	0	0	0	0	0	0	0	0	0	0	0	0	0	0	0	0	0	0
AAM43327.1	1	1	1	1	1	1	1	1	1	1	1	1	1	1	1	1	1	1	1	1	1	1	1	1	1	1	1	1	1	1	1	1	1	1	1	1	1	1	1	1	1	1	1	1	1	1	1	1	1
AAM40548.1	0	0	0	0	0	0	0	0	0	0	1	1	1	0	0	0	0	0	0	0	0	0	0	0	0	0	0	0	0	0	0	0	0	0	0	0	0	0	1	1	1	0	1	1	0	1	0	1	1
AAM41665.1	1	1	1	0	1	1	1	1	0	1	0	0	0	1	1	1	1	1	1	1	1	1	1	1	1	1	1	1	1	1	1	1	1	1	1	1	1	1	1	1	1	1	1	1	1	1	1	1	1
AAM39345.1	1	1	1	1	1	1	1	1	1	1	1	1	1	1	1	1	1	1	1	1	1	1	1	1	1	1	1	1	1	1	1	1	1	1	1	1	1	1	1	1	1	1	1	1	1	1	1	1	1
AAM40701.1	1	1	1	1	1	1	1	1	1	1	1	1	1	1	1	1	1	1	1	1	1	1	1	1	1	1	1	1	1	1	1	1	1	1	1	1	1	1	1	1	1	1	1	1	1	1	1	1	1
[truncated: 126 more columns]

## Sheet: 3E
Supplementary Table 3E. Presence/absence of hemicellulolytic enzymes.
Hemicellulolytic enzymes	Xap 15-088	Xap CFBP3894	Xap CITA33	Xap 33_draft	Xap CITA9	Xap CITA99	Xap F1	Xap IVIA2626-1	Xap IVIA2626-1_draft	Xap M1	Xap MAFF301420	Xap MAFF301427	Xap MAFF311562	Xap NCPPB416	Xap PVCT262-1	Xap R1	Xap T1	Xap Xcp1	Xap Xp1	Xap Xp10	Xap Xp219	Xap Xp320	Xap Xp4	Xap Xp419	Xap Xp520	Xap Xp619	Xap Xp7	Xap Xp720	Xap 75	Xap 9-4	Xap 72	Xap 73	Xap 74	Xaj 417	Xaj CFBP2528	Xaj CFBP7179	Xaj CFBP8253	Xaj CFSAN033077	Xaj CFSAN033078	Xaj CFSAN033079	Xaj CFSAN033080	Xaj CFSAN033081	Xaj CFSAN033082	Xaj CFSAN033083	Xaj CFSAN033084	Xaj CFSAN033085	Xaj CFSAN033086	Xaj CFSAN033087	Xaj CFSAN033088
AAM39087.1	0	0	0	0	0	0	0	0	0	0	0	0	0	0	0	0	0	0	0	0	0	0	0	0	0	0	0	0	0	0	0	0	0	0	0	0	0	0	0	0	0	0	0	0	0	0	0	0	0
AAM43343.1	0	1	0	1	0	1	1	1	1	1	1	1	1	1	1	1	1	1	1	1	1	1	1	1	1	1	1	1	1	1	1	1	1	1	1	1	1	1	1	1	1	1	1	1	1	1	1	1	1
AAM43326.1	1	1	1	1	1	1	1	1	1	1	1	1	1	1	1	1	1	1	1	1	1	1	1	1	1	1	1	1	1	1	1	1	1	1	1	1	1	1	1	1	1	1	1	1	1	1	1	1	1
AAM39089.1	1	1	1	1	1	1	1	1	1	1	1	1	1	1	1	1	1	1	1	1	1	1	1	1	1	1	1	1	1	1	1	1	1	1	1	1	1	1	1	1	1	1	1	1	1	1	1	1	1
AAM40172.1	0	0	0	0	0	0	0	0	0	0	0	0	0	0	0	0	0	0	0	0	0	0	0	0	0	0	0	0	0	0	0	0	0	0	0	0	0	0	0	0	0	0	0	0	0	0	0	0	0
AAM43196.1	1	0	0	1	0	1	1	1	1	1	1	0	1	1	0	1	1	1	1	1	1	1	1	1	1	1	0	1	1	1	1	1	1	1	1	1	1	1	1	1	1	1	1	1	1	1	1	1	1
AAM41676.1	1	1	1	1	1	1	1	1	1	1	1	1	1	1	1	1	1	1	1	1	1	1	1	1	1	1	1	1	1	1	1	1	1	1	1	1	1	1	1	1	1	1	1	1	1	1	1	1	1
AAM42309.1	0	0	0	0	0	0	0	0	0	0	0	0	0	0	0	0	0	0	0	0	0	0	0	0	0	0	0	0	0	0	0	0	0	0	0	0	0	0	0	0	0	0	0	0	0	0	0	0	0
AAM43336.1	1	1	1	1	1	1	1	1	1	1	1	1	1	1	1	1	1	1	1	1	1	1	1	1	1	1	1	1	1	1	1	1	1	1	1	1	1	1	1	1	1	1	1	1	1	1	1	1	1
AAM39468.1	1	1	1	1	1	1	1	1	1	1	1	0	0	1	1	1	1	1	1	1	1	1	1	1	1	1	1	1	1	1	1	1	1	1	1	1	1	1	1	0	1	0	0	1	0	0	1	1	1
AAM41046.1	1	1	1	1	1	1	1	1	1	1	1	1	1	1	1	1	1	1	1	1	1	1	1	1	1	1	1	1	1	1	1	1	1	1	1	1	1	1	1	1	1	1	1	1	1	1	1	1	1
AAM40476.1	1	1	1	1	1	1	1	1	0	1	1	1	0	1	1	1	1	1	1	1	1	1	1	1	1	1	1	1	1	1	1	1	1	1	1	1	1	1	1	1	1	1	1	1	1	1	1	1	1
AAM39463.1	1	1	1	1	1	1	1	1	1	1	1	1	1	1	1	1	1	1	1	1	1	1	1	1	1	1	1	1	1	1	1	1	1	1	1	1	1	1	1	1	1	1	1	1	1	1	1	1	1
AAM43285.1	1	1	1	0	1	1	1	1	1	1	1	1	1	1	1	1	1	1	1	1	1	1	1	1	1	1	1	1	1	1	1	1	1	1	1	1	1	0	1	1	1	0	1	1	1	1	0	1	1
[truncated: 126 more columns]

## Sheet: 3F
Supplementary Table 3F. Presence/absence of pectinolytic enzymes.
Pectinolytic enzymes	Xap 15-088	Xap CFBP3894	Xap CITA33	Xap 33_draft	Xap CITA9	Xap CITA99	Xap F1	Xap IVIA2626-1	Xap IVIA2626-1_draft	Xap M1	Xap MAFF301420	Xap MAFF301427	Xap MAFF311562	Xap NCPPB416	Xap PVCT262-1	Xap R1	Xap T1	Xap Xcp1	Xap Xp1	Xap Xp10	Xap Xp219	Xap Xp320	Xap Xp4	Xap Xp419	Xap Xp520	Xap Xp619	Xap Xp7	Xap Xp720	Xap 75	Xap 9-4	Xap 72	Xap 73	Xap 74	Xaj 417	Xaj CFBP2528	Xaj CFBP7179	Xaj CFBP8253	Xaj CFSAN033077	Xaj CFSAN033078	Xaj CFSAN033079	Xaj CFSAN033080	Xaj CFSAN033081	Xaj CFSAN033082	Xaj CFSAN033083	Xaj CFSAN033084	Xaj CFSAN033085	Xaj CFSAN033086	Xaj CFSAN033087	Xaj CFSAN033088
AAM39960.1	0	0	0	0	0	0	0	0	0	0	0	0	0	0	0	0	0	0	0	0	0	0	0	0	0	0	0	0	0	0	0	0	0	0	0	0	0	0	0	0	0	0	0	0	0	0	0	0	0
AAM42729.1	1	1	1	1	1	1	1	1	1	1	1	1	1	1	1	1	1	1	1	1	1	1	1	1	1	1	1	1	1	1	1	1	1	1	1	1	1	1	1	1	1	1	1	1	1	1	1	1	1
AAM42087.1	1	1	1	1	1	1	1	1	1	1	1	1	1	1	1	1	1	1	1	1	1	1	1	1	1	1	1	1	1	1	1	1	1	1	1	1	1	1	1	1	1	1	1	1	1	1	1	1	1
AAM37225.1	1	1	1	0	1	1	1	1	1	1	0	0	0	1	1	0	1	1	1	1	1	1	1	1	1	1	1	1	1	1	1	1	1	1	1	1	1	1	1	1	1	1	1	1	1	1	1	1	1
AAM41544.1	0	0	0	0	0	0	0	0	0	0	0	0	0	0	0	0	0	0	0	0	0	0	0	0	0	0	0	0	0	0	0	0	0	0	0	0	0	0	0	0	0	0	0	0	0	0	0	0	0
AAM39440.1	0	0	0	0	0	0	0	0	0	0	0	0	0	0	0	0	0	0	0	0	0	0	0	0	0	0	0	0	0	0	0	0	0	0	0	0	0	0	0	0	0	0	0	0	0	0	0	0	0
CAJ23955.1	0	0	0	0	0	0	0	0	0	0	0	0	0	0	0	0	0	0	0	0	0	0	0	0	0	0	0	0	0	0	0	0	0	0	0	0	0	0	0	0	0	0	0	0	0	0	0	0	0
AEL05713.1	0	0	0	0	0	0	0	0	0	0	0	0	0	0	0	0	0	0	0	0	0	0	0	0	0	0	0	0	0	0	0	0	0	0	0	0	0	0	0	0	0	0	0	0	0	0	0	0	0
AAM38348.1	1	1	1	1	1	1	1	1	1	1	1	1	1	1	1	1	1	1	1	1	1	1	1	1	1	1	1	1	1	1	1	1	1	0	1	0	1	1	1	1	1	1	1	1	0	1	1	1	1
AAM41545.1	1	1	1	1	1	1	1	1	0	1	1	1	1	1	1	1	1	1	1	1	1	1	1	1	1	1	1	1	1	1	1	1	1	1	1	1	1	1	1	1	1	1	0	1	1	1	1	1	1
AAM39961.1	0	0	0	0	0	0	0	0	0	0	0	0	0	0	0	0	0	0	0	0	0	0	0	0	0	0	0	0	0	0	0	0	0	0	0	0	0	0	0	0	0	0	0	0	0	0	0	0	0
AAM39441.1	0	0	0	0	0	0	0	0	0	0	0	0	0	0	0	0	0	0	0	0	0	0	0	0	0	0	0	0	0	0	0	0	0	0	0	0	0	0	0	0	0	0	0	0	0	0	0	0	0
AAM39473.1	1	1	1	1	1	1	1	1	1	1	1	1	1	1	1	1	1	1	1	1	1	1	1	1	1	1	1	1	1	1	1	1	1	1	1	1	1	1	1	1	1	1	1	1	1	1	1	1	1
[truncated: 126 more columns]

[truncated: 5 more sheets: 3G, 3H, 4A, 4B, 4C]
